# Supplementary material for: B3galt5 functions as a PXR target gene and regulates obesity and insulin resistance by maintaining intestinal integrity
Source: Nat Commun. 2024 Jul 14;15:5919. doi: 10.1038/s41467-024-50198-z (PMC11247088; doi:10.1038/s41467-024-50198-z)
Supplement: Supplementary file 4 — Source Data [file 41467_2024_50198_MOESM4_ESM.zip]

Archive with 2 entries (2 files):
- source data/Sourse Data.xlsx
- source data/Uncropped blots.pptx
