# Supplementary material for: B3galt5 functions as a PXR target gene and regulates obesity and insulin resistance by maintaining intestinal integrity
Source: Nat Commun. 2024 Jul 14;15:5919. doi: 10.1038/s41467-024-50198-z (PMC11247088; doi:10.1038/s41467-024-50198-z)
Supplement: Supplementary file 4 — Source Data [file 41467_2024_50198_MOESM4_ESM.zip › source data/Sourse Data.xlsx]

## Sheet: Fig 1
Fig 1a: WT liver Cyp3a11 mRNA/18s (fold)						Fig 1b: WT intestine Cyp3a11 mRNA/18s (fold)						Fig 1c: PXR KO liver Cyp3a11 mRNA/18s (fold)						Fig 1d: PXR KO intestine Cyp3a11 mRNA/18s (fold)
group	Veh	PCN	Veh	TBC		group	Veh	PCN	Veh	TBC		group	Veh	PCN	Veh	TBC		group	Veh	PCN	Veh	TBC
1	1.0502	10.3587	1.22223	0.687542		1	0.692993	11.8016	0.40747	6.42977		1	1.5	1.65	0.95997	1.13382		1	1.60176	0.757679	0.524684	0.800804
2	0.55352	12.529	0.524684	0.800804		2	1.24912	5.94185	0.556621	13.5928		2	1.49	1.44	1.39385	1.41442		2	1.39441	0.104361	1.21379	0.246476
3	0.266813	7.67163	1.21379	0.246476		3	1.89331	9.25936	0.206579	7.28418		3	1.11	1.25	0.718008	0.60377		3	1.00672	0.287107	1.14038	0.958945
4	1.3025	6.87325	1.14038	0.958945		4	0.314452	10.2029	0.596571	1.87224		4	0.67		0.820676	0.695321		4	0.876398	0.466406	0.303448	0.104351
5	0.558066	8.43474	0.303448	0.104351		5	1.40533	22.4853	0.050582	4.57816		5	1.44		1.12668			5	0.120714		1.78946	0.184222
6			1.78946	0.184222		6	0.225455	8.63929	3.87653	2.55756		6			0.980827			6			1.55781	0.438157
7			1.55781	0.438157		7	1.06504	12.3028	1.30565	5.25892								7			0.248191	0.562342
8			0.248191	0.562342		8	1.14942	13.4629
						9		8.17327
						10		10.5627
										0.00796936
Fig 1e: Body weight gain (g) of HFD-fed WT mice treated with TBC for 12 weeks
group	Veh								TBC
No.	1	2	3	4	5	6	7	8	1	2	3	4	5	6	7	8
Week 0	0	0	0	0	0	0	0	0	0	0	0	0	0	0	0	0
Week 1	4.2	2.1	3.7	2.6	3.7	1.5	2.7	2.4	4.4	2.8	1.5	1.3	3.2	1.3	1.9	2.6
Week 2	7.1	3.2	6.4	4.6	4.1	2.9	4.6	4.3	6.6	4.6	3.2	2.1	5.1	4	3.2	2.7
Week 3	7.9	4.3	7.7	7.4	5.9	5.2	5.3	5.7	8.1	6.6	5.2	3.4	6.1	5	5.1	5.3
Week 4	8	3.9	7.4	7.7	6.2	4.3	5	6	7.7	6.6	4.3	4.5	5.8	4.7	4.7	5.8
Week 5	8.3	4.7	8	11.3	6.2	4.3	5.7	6.6	8.7	6.6	5.1	4.5	7.3	5.3	5.6	7.3
Week 6	8.6	6.2	7.6	11.7	7.4	5.7	6.4	7.2	8.4	7	5.5	5.5	7.8	6	5.6	8.9
Week 7	9.9	6.7	8.8	14.4	9.7	6.9	7.3	8.4	8.8	7.9	5.8	5.6	9.5	6.7	6.7	10
Week 8	11	6.9	10.3	16	11.9	7.9	7.9	10.1	10.1	8.1	5.9	6.1	10.5	7.6	7.1	12.1
Week 9	12.7	9.5	11.2	20.3	12.7	8.9	9.8	12.3	10.4	7.2	7.6	7.7	10.7	9.6	7.4	12.2
Week 10	14.1	10.8	11.3	20.7	13.1	10	10.5	13.4	11	6.9	6.5	8.5	11	10.1	8.2	12.8
Week 11	14.8	14.4	12.5	22.5	12.5	11.1	11.6	13.3	11.7	7.3	6.8	9.1	12	11.7	9.3	12.7
Week 12	16.5	15.8	14.1	23.8	13.8	11.7	12.4	14.7	12.1	8	8.1	9.3	12.1	12.1	9.3	12.2
Fig 1f: eWAT weight (% body weight)										Fig 1g: iWAT weight (% body weight)										Fig 1h: BAT weight (% body weight)
group	1	2	3	4	5	6	7	8		group	1	2	3	4	5	6	7	8		group	1	2	3	4	5	6	7	8
Veh	3.96094	6.86015	3.876	8.42959	4.09176	5.11397	4.73629	3.69314		Veh	2.58937	4.60771	2.24086	4.15826	2.61677	2.80191	2.93943	1.89281		Veh	0.511875	0.658612	0.519429	0.625	0.45	0.443492	0.451714	0.423856
TBC	2.14528	0.972069	1.94332	3.73333	3.09932	2.96786	3.62083	2.7956		TBC	1.45049	0.808966	0.964621	2.03511	1.62669	2.215	1.59375	1.8315		TBC	0.448209	0.345517	0.371841	0.461702	0.527703	0.4675	0.310417	0.255678
Fig 1j: eWAT Adipocyte size (%)								Fig 1j: iWAT Adipocyte size (%)
group	Veh			TBC				group	Veh			TBC
No.	1	2	3	1	2	3		No.	1	2	3	1	2	3
<2000	0	1.45	5.73	28.28	8.21	16.1		<1000	15.87	17.32	10.8	30.2	27.7	23.8
2000-4000	9.09	15.21	15.92	46.32	43.08	44.37		1000-2000	23.6	20.9	22.8	25.5	27.2	25.8
4000-6000	14.05	30.43	14.65	16.81	33.34	16.1		2000-3000	19.3	20.9	17.2	20.2	25.9	25.35
6000-8000	19.84	33.33	20.38	5.74	9.75	7.25		3000-4000	12.7	17.8	20.8	14	10.7	11.08
8000-10000	18.19	13.04	16.56	3.05	3.6	4.52		4000-5000	15.09	8.6	9.12	4.32	5.93	8.06
10000-12000	15.7	4.34	12.1	1	1.02	0.72		5000-6000	6.49	8.6	9.89	2.98	1.56	2.4
>12000	0	0.72	12.74	0	0.51	0		6000-7000	5.08	5.08	8.23	1.13	0.76	1.98
								7000-8000	0.34	0.8	1.09	1.67	0	1.2
								>8000	1.53	0	0.07	0	0.25	0.33
Fig 1m: Serum insulin (ng/mL)										Fig 1n: Serum leptin (ng/mL)
group	1	2	3	4	5	6	7	8		group	1	2	3	4	5	6	7	8
Veh	1.63739	1.9445	1.62203	1.5299	1.76023	3.31885				Veh	7.57396	13.7091	9.36337	10.3676	30.7633	22.711	8.17652	4.21424
TBC	1.31492	0.85808	1.14984	0.965571	1.05387	1.11145	0.658454	0.769784		TBC	3.97687	9.43641	6.67925	4.70724	3.17346	0.270219	0.124144	1.00059
Fig 1k: Blood glucose (mg/dL) during GTT															Fig 1k: GTT, areas under curve
group	Veh						TBC								group	1	2	3	4	5	6	7
No.	1	2	3	4	5	6	1	2	3	4	5	6	7		Veh	1688	1601	2163	1877	1374	1628
0 min	93.6	88.2	88.2	102.6	82.8	91.8	90	79.2	82.8	81	81	102.6	84.6		TBC	1274	1223	1361	1568	1651	1416	1483
15 min	412.2	311.4	396	261	351	347.4	383.4	412.2	387	451.8	460.8	347.4	289.8
30 min	473.4	448.2	493.2	295.2	397.8	435.6	397.8	383.4	439.2	460.8	448.2	462.6	464.4
60 min	406.8	412.2	500.4	228.6	336.6	426.6	226.8	203.4	275.4	324	365.4	334.8	342
90 min	257.4	291.6	336.6	176.4	190.8	270	154.8	136.8	163.8	212.4	253.8	172.8	261
120 min	181.8	187.2	214.2	153	113.4	205.2	131.4	95.4	108	156.6	163.8	93.6	167.4
Fig 1l: Blood glucose (mg/dL) during ITT															Fig 1l: ITT, areas under curve
group	Veh						TBC								group	1	2	3	4	5	6	7
No.	1	2	3	4	5	6	1	2	3	4	5	6	7		Veh	561.6	531.9	841.5	834.3	684	586.8
0 min	90.3533	80.8424	106.522	117.935	104.62	88.4511	94.4602	107.386	93.4659	105.398	104.403	92.4716	102.415		TBC	514.8	568.8	448.2	539.1	544.5	654.3	528.3
15 min	79.8913	79.8913	108.424	103.668	107.473	78.9402	71.5909	86.5057	58.6648	75.5682	75.5682	73.5795	69.6023
30 min	58.9674	45.6522	81.7935	87.5	70.3804	61.8207	56.6761	65.625	42.7557	53.6932	57.6705	67.6136	51.7045
60 min	40.8967	39.9457	76.087	70.3804	51.3587	45.6522	45.7386	46.733	35.7955	44.7443	47.7273	66.6193	45.7386
90 min	43.75	47.5543	82.7446	79.8913	51.3587	56.1141	41.7614	41.7614	41.7614	45.7386	41.7614	70.5966	47.7273
120 min	56.1141	55.163	84.6467	80.8424	57.0652	46.6033	42.7557	39.7727	43.75	50.7102	51.7045	73.5795	51.7045

## Sheet: Fig 2
Fig 2a: Heatmap shows the relative genes expression in intestine of WT mice treated with Veh or PCN
group	Cyp2c55	B3galt5	Sptssb	Mrps21	Cyp3a11	Ubtf	Pfkfb4	Myo1e	Fam168b	Triobp	Gstm3	Sos2	Pcbd2	Ttc33	Dnajc4	Rnf181	Ncor1	Srrt	Ifi35	Ptdss2	S100g	Defb39	Nudt5	Hyal2	Vma21-ps	Cfap74	Lrpap1	Pard6b	Fubp3	Mrpl55	Pbx2	Acap2	Vwa8	March6
Veh	1.37028	1.14094	0.956129	2	1.28444	1.05948	6.44e-08	2	0.050795	1.90027	1.34618	2	1.98507	1.7e-99	2	0.001956	0.003228	1.96769	0.701106	1e-08	1.24399	1.68786	2	0.900686	2	0	2	2	2	2	0.01454	2	2	2
	0.629717	0.859058	1.04387	4.81e-88	0.715564	0.94052	2	0	1.94921	0.099735	0.653817	0	0.014926	2	0	1.99804	1.99677	0.032313	1.29889	2	0.756007	0.312138	3.2e-46	1.09931	0	2	0	0	0	0	1.98546	0	0	0
PCN	13.1269	10.2178	10.5709	16.3658	8.01671	6.63827	10.3449	16.036	8.23023	14.5967	7.60699	5.35368	13.9757	6.117	8.01627	13.6575	7.98371	8.09333	6.57867	7.50936	7.11985	7.69136	2.67455	5.78838	0	10.044	2.67548	2.67548	5.35441	5.35339	5.24326	5.34736	5.34639	8.03052
	10.7701	10.9834	9.55357	2.81136	10.434	11.2782	6.4923	0	6.89782	0.115774	6.5243	8.74973	0.125824	7.91654	5.80699	0.003698	5.46414	4.9859	6.15008	5.15413	5.04207	4.44075	9.2919	6.03573	11.6259	1.56556	8.7405	8.7405	5.83507	5.83249	5.93344	5.81738	5.81411	2.91658
Fig 2b: WT intestine B3galt5 mRNA/18s (fold)						Fig 2c: PXR KO intestine B3galt5 mRNA/18s (fold)
group	Veh	PCN	Veh	TBC		group	Veh	PCN	Veh	TBC
1	0.950201	9.35868	1.9575	0.93888		1	1.65801	4.85494	0.784067	1.56813
2	0.65352	10.529	0.420161	1.46308		2	0.112614	0.198809	0.615166	0.778651
3	0.166813	8.67163	0.305451	18.1137		3	1.80182	0.417386	1.41328	0.863967
4	3.30879	12.8733	1.16394	8.27645		4	0.43511	0.0889694	0.762626	0.673172
5	0.658066	12.4347	1.9575	2.65555		5	0.0574899		1.07852	0.80611
6	1.31613	6.00558	1.10881	9.1833		6			1.34634	1.82646
7	0.338283	5.52626	0.389316	1.07104		7				1.5573
8	0.609756	12.7843	0.696895	25.6167
9		5.48809
10		14.5839
Fig 2f: Relative luciferase activity
	DMSO		PCN			Fig 2g: B3galt5 Fold enrichment				Fig 2h: B3galt5 mRNA/18s (fold)					Fig 2i: MDR1 mRNA/18s (fold)
group	B3galt5	mutant B3galt5	B3galt5	Mutant B3galt5		group	Veh	TBC		group	Veh	TBC	RIF		group	Veh	TBC	RIF
1	0.991151	0.746123	2.65598	1.15103		1	1.03343	4.13374		1	1.31472	3.17061	3.90347		1	1.05885	2.55354	12.4882
2	0.956572	0.789316	2.39101	0.829498		2	0.970935	3.47604		2	0.685277	3.04145	4.64204		2	0.941151	2.14726	11.4121
3	1.05228	1.01865	2.12166	0.970544		2	0.995632	3.80171		3	1.03443	3.24535	4.2334		3	1.23745	2.38463	10.3268

## Sheet: Fig 3
Fig 3a: different tissue B3galt5 mRNA/18s (fold)
group	Hypo	Heart	Lung	Liver	Spleen	Kidney	colon	Ileum	Jej	Duo	eWAT	iWAT	BAT
1	63.6806	0.255746	0.40974	0.123517	0.196525	23.9638	170.4	3.05841	3.79153	3.21046	1.08131	7.17402	1.56134
2	52.0845	0.144865	0.382301	0.563615	0.18983	31.8403	267.386	5.0728	2.58969	2.25446	0.106047	0.361679	2.55404
3	59.4224	0.03264	0.349503	0.245832	0.504449	49.9628	229.569	3.12267	5.03776	3.07968	0.492313	0.923641	1.84256
Fig 3d: HFD Intestine B3galt5 mRNA/18s (fold)				Fig 3e: B3galt5/β-Tubulin (fold)				Fig 3f: B3galt5 mRNA/18s (fold)				Fig 3g: B3galt5/β-Tubulin (fold)
group	CD	HFD		group	CD	HFD		group	WT	ob/ob		group	WT	ob/ob
1	0.78951	0.32966		1	0.926056	0.701212		1	1.10493	0.106133		1	1.02853	0.640918
2	1.10116	0.15167		2	0.753831	0.661917		2	1.26046	0.127976		2	0.985159	0.479385
3	0.857988	0.27339		3	0.987362	0.435473		3	0.634613	0.153249		3	1.09868	0.497732
4	1.5147	0.07797		4	1.33275	0.433894		4		0.163114		4	0.887636	0.568533
5	0.736639	0.94542						5		0.164248
6		0.15273
7		0.23965
8		0.21302
Fig 3h: human Intestine B3galt5 mRNA/18s (fold)				Fig 3i: B3galt5/β-Tubulin (fold)				Fig 3j: Correlated relationship of B3galt5 and BMI
group	Healthy	Obese		group	Healthy	Obese			BMI	B3galt5 mRNA
1	0.919313	0.334692		1	0.997133	0.129979		1	18.78	0.919313
2	0.709583	0.528083		2	1.44045	0.15171		2	23.45	0.709583
3	0.46655	0.574151		3	1.04965	0.199129		3	20.81	0.46655
4	1.54672	0.015013		4	0.942649	0.47345		4	19.15	1.54672
5	0.958571	0.341562		5	0.358812	0.228671		5	21.09	0.958571
6	1.2171	0.606466		6	1.2113	0.117275		6	19.04	1.2171
7	0.92358	0.479809						7	19.1	0.92358
8	1.71759	0.640552						8	19.13	1.71759
9	0.366586	0.535387						9	22.04	0.366586
10	1.16762	0.519069						10	19.95	1.16762
11	2.37068	0.408588						11	17.15	2.37068
12	1.75233	0.535787						12	18.73	1.75233
13	0.902529	0.395917						13	20.44	0.902529
14	0.566095	0.858205						14	20.76	0.566095
15	0.47873	0.193352						15	20.89	0.47873
16	1.71766	0.040249						16	18.67	1.71766
17	0.665731	0.160542						17	22.04	0.665731
18	0.741933	0.046947						18	20.55	0.741933
19	0.859197	0.045704						19	20.34	0.859197
20	0.454747	0.046652						20	22.85	0.454747
21	0.497144	0.080461						21	22.6	0.497144
22		0.156353						22	28.6	0.334692
23		0.313425						23	29.14	0.528083
24		0.198118						24	29.73	0.574151
25		0.116494						25	33	0.015013
26		0.632662						26	27.41	0.341562
27		0.112707						27	29.41	0.606466
								28	28.36	0.479809
								29	28.7	0.640552
								30	24.34	0.535387
								31	29.32	0.519069
								32	29.86	0.408588
								33	28.03	0.535787
								34	28.76	0.395917
								35	24.24	0.858205
								36	30.12	0.193352
								37	29.69	0.040249
								38	28.13	0.160542
								39	28.4	0.046947
								40	28.35	0.045704
								41	29.38	0.046652
								42	29.41	0.080461
								43	29.69	0.156353
								44	28.06	0.313425
								45	28.33	0.198118
								46	28.41	0.116494
								47	28.03	0.632662
								48	28.13	0.112707

## Sheet: Fig 4
Fig 4a: Body weight gain (g) of HFD-fed WT and B3galt5-/- mice for 12 weeks
group	WT													B3galt5-/-
No.	1	2	3	4	5	6	7	8	9	10	11	12	13	1	2	3	4	5	6	7	8	9	10	11	12	13	14
Week 0	0	0	0	0	0	0	0	0	0	0	0	0	0	0	0	0	0	0	0	0	0	0	0	0	0	0	0
Week 1	2.2	1.8	1.6	2	1.3	-0.3	0.7	2.4	1.9	1	1.8	1.6	1.6	2.3	1.7	4.8	2.7	2.5	1.9	1	1.9	1.9	1.2	2.2	1.6	3	2.1
Week 2	2.4	2.3	1.8	3.3	2.3	0.5	1.4	4.9	3.5	2.6	4	3	2.8	2.5	1.9	8.1	2.8	2.3	3.5	2.8	3.5	3.7	2.8	4.1	2.7	6.5	4.6
Week 3	3.5	2.9	2.8	4.9	3.6	1.8	3.2	7.6	4.6	3.8	6.5	4.7	4.5	4.1	3.2	11.8	5.1	4.4	4.4	3.9	6.5	5.8	5.8	5.6	4.8	8.7	5.8
Week 4	5.8	4.6	5.4	6.3	5.1	3.6	4.3	10.4	6.9	4.9	7.9	6	5.5	5.5	5.1	15	7.7	7	5.1	6.2	8.8	7.8	8.3	7.6	5.8	10.6	8.7
Week 5	6.3	5.5	6.4	7.7	6.6	3.1	4.7	12.9	8.4	5.2	7.6	5.9	6.9	7.5	6.6	15.9	8.3	8.4	6.2	6.3	9.6	9.6	7.9	8.8	7.4	12.8	10.9
Week 6	6.9	5.8	8.2	8.3	7.6	4.2	6.4	15.6	9.6	4.1	8	7.3	8	7.5	7.6	16.2	9.3	10.5	6.6	9.4	12.2	12	9.8	11	9.6	16.3	13
Week 7	7.4	6.4	9.6	9.1	8.7	4.8	8.2	18.2	9.4	2.8	7.7	7.9	9.1	9.3	9.5	17.5	11.8	12.9	7.9	11.7	14.6	13.9	11.3	12.9	11.7	19.8	15.5
Week 8	7.1	6.7	9.8	9.3	9.2	5.5	9.4	20.3	10.3	3.1	7.7	8.3	10.2	10	10.2	19.1	12.7	11.8	9.2	14.8	18.1	17	13.8	14.1	12.8	22.1	17.5
Week 9	8.4	7	10.3	9.9	10.5	6.6	11.1	23.3	11.3	4.4	9.3	9.1	11.1	10.9	10.7	19.9	13.5	15.6	10.7	17.1	20	19.1	15.8	15	13.8	22.5	18.9
Week 10	9.5	8.1	12.3	10.3	11.9	8	11.9	25.2	12.1	6.5	11.1	10.2	12.4	11.6	11.9	21.5	14.7	18.1	11.8	20	22.1	20.6	17.9	16.9	15	23.8	20.7
Week 11	10.8	10.6	13.9	10.8	13	8.7	12	26	13	7.8	10.7	11	14.2	12.8	14.1	22.6	15.6	20.5	12.9	21.3	23.9	21.3	19.8	17.8	14.6	23.5	20.8
Week 12	11.3	12	14.8	11	14.2	8.3	12.3	27.7	14.3	9.4	12.1	12.3	15.4	15.1	17.8	21.7	16.2	21.1	17.2	20	24.3	21.1	20.7	19.2	15.3	24.5	22.3
Fig 4b: eWAT weight (% body weight)										Fig 4c: iWAT weight (% body weight)										Fig 4d: BAT weight (% body weight)
group	1	2	3	4	5	6	7	8		group	1	2	3	4	5	6	7	8		group	1	2	3	4	5	6	7	8
WT	3.11745	4.20951	5.79391	4.18992	3.21947	4.19454	3.44594	5.7714		WT	1.41319	4.36787	5.05884	4.22332	1.36488	4.30666	3.53553	5.04353		WT	0.534468	0.400984	0.575942	0.347665	0.463359	0.341727	0.410239	0.537619
B3galt5-/-	5.58226	5.45628	4.83089	5.74865	5.793	4.60996	4.55938	5.64326		B3galt5-/-	6.8183	6.14208	6.91404	5.4146	4.96239	7.03326	4.75188	5.98982		B3galt5-/-	0.499621	0.483333	0.550108	0.543514	0.510204	0.524661	0.516563	0.624682
Fig 4f: Blood glucose (mg/dL) during GTT																		Fig 4f: Blood glucose (% of basal) during ITT
group	WT								B3galt5-/-									group	WT							B3galt5-/-
No.	1	2	3	4	5	6	7	8	1	2	3	4	5	6	7	8		No.	1	2	3	4	5	6	7	1	2	3	4	5	6
0 min	75.6	93.6	93.6	122.4	84.6	88.2	86.4	99	172.8	183.6	138.6	190.8	138.6	104.4	187.2	142.2		0 min	100	100	100	100	100	100	100	100	100	100	100	100	100
15 min	327.6	302.4	334.8	354.6	358.2	376.2	320.4	302.4	423	430.2	336.6	455.4	403.2	392.4	343.8	374.4		15 min	65.6863	85.4369	85.0467	93.8775	73.913	43.5185	98.9691	82.6531	79.5918	100	93.5484	85.7143	88.4615
30 min	381.6	396	464.4	433.8	464.4	401.4	367.2	437.4	457.2	444.6	442.8	568.8	466.2	478.8	446.4	410.4		30 min	39.2157	46.6019	52.3364	50	35.5072	31.4815	51.5464	48.9796	47.9592	71.2871	56.9892	51.7857	77.8846
60 min	284.4	385.2	444.6	426.6	352.8	349.2	356.4	428.4	478.8	435.6	410.4	574.2	475.2	471.6	475.2	403.2		60 min	30.3922	37.8641	51.4019	43.8775	24.6377	21.2963	68.0412	51.0204	47.9592	66.3366	51.6129	41.0714	66.3461
90 min	187.2	286.2	381.6	370.8	275.4	280.8	264.6	345.6	363.6	363.6	315	460.8	372.6	329.4	390.6	327.6		90 min	27.451	36.8932	51.4019	47.9592	26.087	23.1482	60.8247	57.1429	53.0612	71.2871	50.5376	41.0714	73.0769
120 min	140.4	217.8	280.8	262.8	226.8	214.2	216	253.8	293.4	297	253.8	376.2	275.4	259.2	300.6	257.4		120 min	38.2353	38.8349	54.2056	57.1429	22.4638	22.2222	60.8247	60.2041	63.2653	77.2277	76.3441	44.6429	78.8461
Fig 4h: Serum insulin (ng/mL)										Fig 4h: Serum leptin (ng/mL)
group	1	2	3	4	5	6	7	8		group	1	2	3	4	5	6	7	8
WT	1.42117	1.05153	1.06152	1.99562	2.49015	0.606954	1.00657	0.50705		WT	13.5735	4.19491	22.1698	24.0242	15.0416	14.2979	2.79439	6.67719
B3galt5-/-	2.21041	2.90475	5.23251	2.13549	6.34144	8.21464	1.85575			B3galt5-/-	17.5336	16.7319	35.7016	22.4692	10.0481	29.9836	31.9154	24.7293
Fig 4i: VO2 (ml/kg/hr)												Fig 4j: Heat (kcal/hr)													Fig 4i: VO2 analysis (ml/kg/hr)
group	WT					B3galt5-/-						group	WT					B3galt5-/-							group	WT					B3galt5-/-
10	4606.63	4861.18	5242.22	3915.47	4127.9	3903.57	4259.53	2981.76	2758.95	3495.46		10	21.7741	21.315	24.5169	24.9175	21.4883	18.8023	20.2397	13.5539	13.8181	20.0352			No.	1	2	3	4	5	1	2	3	4	5
20	4202.5	4328.3	4353.32	3564.36	4030.86	3753.62	4012.26	3739.88	3168.86	3392.75		20	21.9182	23.1004	26.2488	19.1801	20.1776	18.4937	20.7108	14.2775	13.3194	16.8234			Day	3128.18	4467.88	3831.33	4194.8	5167.27	3303.35	3295.38	3112.72	3210.82	4396.07
30	4610.07	3861.96	4082.8	3797.92	4005.97	3530.06	3985.14	3893.57	4135.87	4301.88		30	20.0355	20.5184	21.6404	17.4926	19.503	17.8293	19.4791	17.9842	15.2001	16.3654			Night	5590.52	4465.51	4203.89	5098.23	3960.09	3701.42	3807.8	3602.53	4900.07	3613.78
40	4755.31	3769.37	4018.79	3520.83	4238.64	3202.29	3822.97	3786.24	4189.76	4558.76		40	22.0301	18.3365	20.2629	18.6607	19.5227	16.7547	19.3891	18.6741	19.9735	20.801			Average	3577	4807.96	4033.34	4342.66	5398.45	3428.22	4671.35	3378.31	3575.5	3517.16
50	4678.51	3613.16	3929.86	3570.58	4694.54	2930.2	3408.12	3260.63	4122.52	4072.69		50	22.6848	17.9048	19.9376	17.2352	20.5368	15.241	18.7121	18.1945	20.2516	21.96
60	4724.07	3701.19	3955.97	3587.55	4938.42	2852.04	3162.72	3087.65	4036.15	3535.36		60	22.3111	17.1674	19.3991	17.4297	22.8047	13.8989	16.4951	15.5816	20.0147	19.7753
70	4559.73	3612.74	4539.81	4407.76	5085.56	2907.29	3063.33	2910.02	4086.56	3356.86		70	22.5435	17.5902	19.4727	17.5152	24.1791	13.5417	15.3428	14.7841	19.5832	17.2109			Fig 4j: Heat (kcar/hr)
80	4368.32	3607.29	4817.15	4842.09	4409.22	2848.19	3091.72	2722.95	3833.97	3558.22		80	21.7687	17.1703	22.4425	21.4967	24.934	13.806	14.8397	13.9529	19.9058	16.3675			group	WT					B3galt5-/-
90	3922.85	3692.11	3995.06	4689.78	4889.46	3022.68	3478.24	2800.5	3742.75	3617.93		90	20.8771	17.0994	23.9152	23.7401	21.6075	13.5314	14.9628	13.077	18.702	17.2433			No.	1	2	3	4	5	1	2	3	4	5
100	3682.59	4350.21	3940.42	4928.56	5066.05	3353.14	3466.53	3469.11	3339.5	3284.61		100	18.6852	17.5533	19.8257	23.2269	23.9554	14.3394	16.877	13.4529	18.1902	17.5398			Day	14.8139	21.98	18.67	20.7665	25.3839	15.9235	15.9696	14.9703	15.6422	21.3246
110	3638.21	4599.78	4678.51	4636.69	5110.1	3761.07	3151.05	3978.59	3068.96	3199.51		110	17.5881	20.7584	19.5282	24.4095	24.9444	16.0465	16.95	16.69	16.1526	16.0778			Night	27.6953	22.3103	20.5381	25.5392	18.7908	18.1571	18.4836	17.5402	24.361	17.7493
120	3553.58	4570.72	5078.55	4221.84	4953.24	3425.8	3527.3	3903.88	3115.89	4046.08		120	17.4493	21.8904	23.1816	23.1597	25.1483	17.9196	15.3786	19.2066	14.9037	15.668			Average	16.9815	23.9339	19.6952	21.6097	26.6463	17.3047	17.1684	16.3637	16.779	22.9864
130	3566.53	4176.46	5144.26	3668.9	4132.08	3067.88	3666.97	3932.08	3383.66	3672.01		130	16.9123	21.6609	25.274	20.8782	24.3757	16.1958	17.2603	18.8141	15.0526	19.7812
140	3479.42	3881.71	5054.15	3603.81	4088.74	2867.14	3246.69	3173.59	3842.34	3368.34		140	17.0226	19.7423	25.7513	18.0782	20.2421	14.5538	17.999	18.9505	16.3732	17.9363
150	3482.39	3934.36	4059.22	3562.78	3854.44	2813.38	3240.89	3140.67	3815.7	3970.63		150	16.6574	18.408	25.438	17.6916	19.9601	13.5813	15.8475	15.2276	18.7284	16.4992
160	3412.29	3747.81	4042.99	3825.43	3927.72	2771.36	3060.74	3049.55	3910.28	3398.41		160	16.6231	18.615	20.3762	17.4332	18.837	13.313	15.8807	15.1647	18.6376	19.4682
170	3457.43	3699.14	4364.83	3723.06	3936.84	3159.61	3408.16	2947.79	3366.71	3581.97		170	16.318	17.826	20.3456	18.7354	19.0673	13.1783	15.0189	14.7425	19.1278	16.6225
180	4196.29	3663.18	5128.45	4221.74	4506.28	2879.32	3362.09	3171.14	3160.77	3333.09		180	16.546	17.5271	21.6149	18.1895	19.1761	15.0862	16.6632	14.1475	16.3143	17.6061
190	4683.22	3736.32	5109.24	4515.1	4823.25	2676.49	3058.65	3629.64	3053.81	3194.31		190	20.1003	17.3921	25.4709	20.654	21.8716	13.7035	16.4703	15.3081	15.3911	16.4308
200	4340.94	3728.44	5181.85	4863.39	5124.78	2801.91	3101.63	3578.29	2798.86	3240.01		200	22.3838	17.7642	25.5886	22.3405	23.5734	12.74	15.0335	17.4918	14.8756	15.8416
210	3889.19	3740.03	5211.13	4980.01	4919.38	2723.73	3077.99	3305.22	3368.84	3364.74		210	20.869	17.7118	25.9683	24.1634	25.1539	13.3473	15.3335	17.2142	13.5509	15.9465
220	3671.62	4287.03	5279.59	4921.01	4214.77	2778.25	3195.61	3254.29	3660.44	3535.36		220	18.5944	17.7699	25.9665	24.8278	24.2392	12.9588	15.1402	15.8535	16.4107	16.5431
230	3469.66	4176.62	5336.45	5103.92	3708.17	3202.58	3136.95	3515.4	4081.6	3432.49		230	17.5673	20.4371	26.408	24.5805	20.7401	13.2474	15.6798	15.6663	17.818	17.5389
240	3403.2	3855.63	5169.95	4738.35	3606.1	3910.62	3495.43	3359.58	3637.97	3836.43		240	16.561	19.8206	26.609	25.4451	18.0765	15.3012	15.3819	16.9571	19.9607	17.0281
250	3459.95	3876.18	6283.9	4092.73	3869.12	3997.46	3910.46	3715.3	3575.43	3724.41		250	16.2109	18.3114	25.9748	23.5865	17.6012	18.632	17.2651	16.17	17.7501	19.1804
260	3470.24	4058.75	6529.28	3933.6	3885.75	4116.54	4055.31	4093.47	3446.17	4210.34		260	16.4712	18.358	31.3576	20.1379	18.7659	18.9276	19.214	18.0421	17.3821	18.45
270	3431.18	4715.44	5749.67	3764.19	3587.65	4261.98	4141.59	3717.39	3420.94	3875.18		270	16.4865	19.2509	32.2495	19.4089	18.7638	19.5506	20.0052	19.8674	16.8535	20.841
280	3320.67	4621.78	5907.9	3645.55	3748.9	4081.36	4185.38	3796.02	3640.72	4343.07		280	16.3586	22.4319	28.5687	18.6414	17.4621	20.271	20.4573	18.0207	16.7212	19.2921
290	3452.83	4018.73	5636.39	3727.22	3592.9	3929.37	4133.35	4137.5	3522.29	4299.08		290	15.9546	21.9496	29.6306	17.9187	18.1677	19.4226	20.716	18.4291	17.9008	21.6439
300	3358.43	3970.88	5979.41	3764.16	4088.44	4488.91	4084.42	3817.71	4067.82	3893.09		300	16.5237	19.0802	28.1463	18.3202	17.3443	18.6644	20.4044	20.082	17.3075	21.2877
310	3731.53	4266.3	6190.96	3753.94	4643.42	3984.71	3823.84	3778.16	3484.23	4115.82		310	15.9841	18.7466	29.8447	18.5494	19.8189	21.3737	20.1462	18.5352	20.0912	19.3187
320	4378.38	4632.17	5629.41	3661.24	4890.68	4017.76	3862.16	4115.18	4032.16	4204.22		320	17.9181	20.2062	30.8437	18.3635	22.3751	18.9603	18.8267	18.3608	17.1173	20.388
330	4697.28	4847.72	5732.21	4432.43	4988.96	4387.84	3947.95	4097.02	4787.11	3960.87		330	20.9193	22.0306	28.091	18.0483	23.7696	19.04	19.0774	20.0303	19.8272	20.8662
340	4581.02	5164.73	5772.29	4630.16	4248.56	3981.36	3996.09	3972.86	4276.98	4270.33		340	22.4738	23.0168	28.4871	21.7532	24.3472	20.9056	19.4249	20.0096	23.4169	19.5339
350	4077.67	5234.1	5187.48	5043.62	3801.53	4025.6	3881.04	3947.34	4091.81	4257.27		350	21.96	24.4802	28.7393	22.7358	20.7801	18.9389	19.6275	19.3856	20.859	21.2086
360	3994.71	5432.19	6361.68	5032.89	4241.27	4292.47	3544	4069.41	3960.55	4543.59		360	19.6055	24.8115	25.9572	24.8105	18.3915	19.1711	19.0228	19.3225	20.0834	20.9863
370	4231.92	5493.76	6639.44	5361.88	5188.2	4374.1	3636.25	3893.8	3838.26	4901.32		370	19.1116	25.6446	31.6763	24.8335	20.6122	20.4244	17.2148	19.8328	19.4387	22.5702
380	4531.14	5461.48	5850.03	4745.46	5099.45	4431.96	3719.94	3832.99	3898.59	4136.21		380	20.4283	26.0154	32.8833	26.5956	25.1924	20.9066	17.5924	19.0595	18.9511	24.3105
390	4555.69	5392.27	5538.4	4075.65	5712.6	4385.48	3802.37	3363.83	3503.27	5399.71		390	21.6932	25.9161	28.8199	23.6416	24.6946	21.1477	18.1135	18.8154	19.2211	20.48
400	4257.81	5418.31	5268.73	4357.01	5608.26	4464.33	3740	3385.16	3798.03	4997.96		400	22.0136	25.6237	27.4381	20.2001	27.9343	21.0786	18.6228	16.4099	17.1715	26.765
410	4676.94	5087.77	5187.41	4017.43	5322.3	4471.01	3465.03	3529.68	3395.26	5190.95		410	20.5983	25.6806	26.1687	21.3792	27.4803	21.4054	18.2989	16.5145	18.6181	24.7766
420	4788.04	4289.64	5147.29	4603.15	5517.97	4404.48	3400.1	3655.41	3521.5	4900.19		420	22.5812	23.9465	25.861	19.7697	25.972	21.3686	16.9519	17.1876	16.6929	25.8784
430	4742.74	3958.97	4610.78	5005.24	5923.56	4273.81	3478.36	3767.72	3857.71	4715.44		430	23.2034	20.3456	25.5745	22.6579	26.9592	21.2034	16.5877	17.8545	17.3114	24.5017
440	4565.43	3787.97	5189.86	5280.97	5613.47	3771.82	3586.33	3850.15	3777.55	4672		440	23.0411	18.7744	22.7966	24.636	29.0219	20.4449	17.0189	18.5573	19.0895	23.5925
450	4645.7	3837.82	5879.94	5053.17	5436.78	3360.02	3714.8	3889.57	3463.91	4673.53		450	22.2387	17.9233	25.6174	26.1518	27.771	18.0561	17.5467	18.967	18.7418	23.3977
460	5004.11	3764.75	5795.17	4467.08	5134.85	3026.01	4054.99	3404.03	3504.92	4284.9		460	22.5892	18.2095	28.7884	25.2337	26.8092	16.0743	18.1308	19.0441	17.0502	23.3439
470	4652.69	3722.39	4736.67	4841.89	5401.67	3701.56	3746.71	3493.27	3710.08	3887.05		470	24.2626	17.8997	28.4649	22.3796	25.4024	14.485	19.9578	16.5524	17.1862	21.4132
480	4882.96	3943.77	4169.04	4969.5	5688.65	4144.16	3332.49	3400.07	4102.11	4229.35		480	22.5696	17.7226	23.5805	24.3161	26.5167	17.7941	18.4756	17.0449	18.2799	19.3685
490	4643.99	4195.53	4302.09	5522.52	6058.67	4058.29	3823.39	3641.23	4021.23	4653.39		490	23.5501	18.7874	20.6418	24.902	27.983	19.8511	16.3023	16.4774	20.3441	21.054
500	4569.55	3791.84	4984.41	5033.91	5933.16	4153.21	3889.97	3916.04	3502.12	4580.98		500	22.4319	19.8284	21.1871	27.257	29.8548	19.4483	18.575	17.6789	19.7575	23.1795
510	4514.35	3741.14	5431.69	4986.86	5783.35	4183.37	4327.4	3971.51	3861.84	4758.65		510	22.0071	17.9183	24.6799	25.0854	29.3963	19.9198	19.0562	19.2123	17.1588	22.9389
520	4613.9	3813.95	5487.38	5027.38	6043.1	4383.58	4379.76	3741.28	3913.62	5486.88		520	21.8478	17.7686	26.8384	24.9753	28.7355	20.1581	21.2717	19.5387	18.8646	23.843
530	4495.47	4018.26	5228.49	4317.79	5761.74	4138.42	4231.5	3740.52	3835.34	5028.39		530	22.3314	18.0608	27.1694	24.9841	29.9636	21.1557	21.4249	18.3639	19.2645	27.46
540	3790.04	3964.51	4948.84	4256.41	5383.85	3956.58	4018	3880.82	4066.99	4915.44		540	21.651	19.042	26.0776	21.4013	28.6689	19.8856	20.6957	18.3908	18.9219	25.0484
550	3883.31	3745.79	5628.78	4169.84	5251.31	4283.98	4060.95	3847.72	4041.56	5191.91		550	18.2454	18.8083	24.7805	21.1141	26.6502	19.0082	19.7519	19.0738	20.1675	24.5348
560	4355.15	3742.3	5237.01	3940.45	5231.21	4426.51	3898.06	3982.2	4177.43	5049.98		560	18.6682	17.7655	28.0543	20.6017	25.8342	20.5515	19.9811	18.7922	19.9244	25.9434
570	4438.26	3639.48	4568.59	3848.72	5969.86	4279.69	3711.35	3797.32	4235.44	5137.19		570	20.868	17.715	26.091	19.4306	25.6679	21.2613	19.0964	19.3774	20.6636	25.2335
580	4627.88	4205.81	5056.39	3709.81	6065.94	4551.05	3822.83	3420.33	3859.7	5086.28		580	21.4071	17.267	22.5338	18.8432	29.2344	20.5581	18.2224	18.4843	20.8304	25.4615
590	4435.28	4175.12	4040.83	4404.14	5702.06	4454.66	3582.82	3483.98	3800.93	5182.65		590	22.2348	19.8701	24.7459	18.3173	30.0262	21.8838	18.6402	16.6275	18.9664	25.393
600	3980.43	3751.12	4631.23	4972.94	5812.86	4440.47	3332.07	3522.44	3987.16	4980.76		600	21.5051	19.8881	20.0591	21.7769	28.2582	21.5453	17.6128	17.0636	18.7279	25.8445
610	3525.84	3651.45	5230.19	5076.38	5401.29	4433.75	3349.48	3616.96	3900.36	4756.89		610	19.197	17.7896	22.8298	24.4564	28.788	21.4062	16.203	17.1584	19.6958	24.6228
620	3630.89	3753.8	4813.48	4219.61	4905.73	4497.11	3181.41	3893.81	3859.34	4218.63		620	16.9307	17.2593	25.9745	25.0973	26.7779	21.4866	16.2574	17.7159	19.2238	23.4292
630	3380.43	3622.16	4135.75	4220.12	5197.27	4600.48	3247.24	4096.45	3795.55	4841.38		630	17.3915	17.7689	23.94	20.8214	24.171	21.7163	15.466	19.1633	19.0742	20.8519
640	4038.89	3771.64	4776.14	4797.04	6261.65	4533.03	3317.51	3977.79	3942	5436.67		640	16.2972	17.1662	20.6356	21.0052	25.5773	22.2619	15.7384	20.1687	18.8013	23.8996
650	4709.81	3807.38	5792.91	5525.8	6058.16	4610.59	3642.9	4129.69	4154.83	5262.09		650	19.4769	17.8111	23.7631	23.71	30.7829	21.9241	16.077	19.5339	19.4696	26.5978
660	4798.11	4155.25	5513.25	5273.07	6072.63	4591.48	4000.11	4010.84	3868.48	4773.44		660	22.6839	18.0825	28.8117	27.3554	29.9701	22.1725	17.6438	20.1745	20.4982	25.7087
670	4469.12	3954.05	5791.56	5086.31	5965.94	4197	3840.67	3939.63	3978.31	4270.1		670	23.1661	19.6445	27.5109	26.1842	29.9922	22.1288	19.4343	19.4817	18.9852	23.1909
680	4737.32	3634.22	5250.02	5309.17	6082.34	4120.53	3751.84	3902.52	3968.09	4088.09		680	21.6309	18.7265	29.0469	25.3967	29.6608	20.1742	18.7377	19.1735	19.554	20.854
690	4531.15	3499.85	5374.03	4968	6484.95	3995.59	3447.07	3283.91	3716.9	4194.67		690	22.8478	17.2518	26.3803	26.4692	30.2254	19.7797	18.2517	18.9319	19.4374	19.8109
700	4396.83	3599.14	5031.95	5362.72	6162.6	3570	3555.05	3026.93	3478.24	3841.96		700	21.7205	16.6322	27.0014	24.8936	32.1602	19.144	16.6889	15.9159	18.1179	20.3403
710	3887.24	3378.36	5333.62	5089.58	5244.52	3349.38	3331.55	3173.88	3451.44	3906.78		710	21.1683	17.0603	25.3615	26.6524	30.4426	17.0797	17.2738	14.6597	16.8332	18.5832
720	3559.11	3355.84	5511.61	5195.1	5034	3015.28	3040.53	2948.23	3294.8	4657.35		720	18.6807	16.0658	26.6912	25.3557	25.7056	16.0391	16.1507	15.3704	16.742	18.8737
730	3386.87	3454.76	5427.77	5187.79	4953.95	3297.84	2861.53	3266.59	3229.27	4652.79		730	17.1615	15.9925	27.5342	25.8607	24.6267	14.4925	14.7549	14.2462	15.9211	22.6062
740	3271.07	3317.61	4843.8	5057.33	4749.58	3863.77	3045.63	3037.78	2936.19	4115.45		740	16.2128	16.3268	26.8495	25.5282	24.0537	15.8147	13.7853	15.7403	15.5109	22.4396
750	3327.55	3332.91	4345.56	4376.37	4503.85	3810.64	3361.59	2801.09	2977.01	3811.14		750	15.706	15.8081	23.9141	24.8667	23.0255	18.5372	14.7687	14.7029	14.2109	19.8546
760	3197.24	3266.71	3958.27	4009.12	4781.51	3709.6	3271.15	2888.32	2880.3	3731.27		760	15.9233	15.8007	21.4365	21.5875	21.8933	18.2298	16.2792	13.582	14.4094	18.3435
770	3812.42	3584.66	3995.74	3993.52	5489.18	3967.47	2909.46	3433.3	3567.03	3852.62		770	15.344	15.5988	19.5396	19.5677	23.1589	17.8738	15.9473	13.9685	13.8903	17.9813
780	4267.21	3437.17	3841.42	3684.16	5456.66	3783.6	3020.74	3730.18	3839.16	3614.18		780	18.3248	17.0725	19.5758	19.5015	26.7106	19.0548	14.1918	16.6898	17.3304	18.5273
790	3686.16	3369.01	3908.57	3758.26	5102.67	3407.28	3028.32	3799.99	3689.23	3916.75		790	20.4633	16.2869	18.7758	17.904	26.8342	18.0689	14.7158	18.1104	18.8618	17.4107
800	3399.14	3369.92	4822.02	3633.8	4506.23	3111.73	2860.76	3201.24	3771.88	4132.84		800	17.7408	16.0037	19.0463	18.2173	25.0537	16.2967	14.6833	18.3555	17.9674	18.8589
810	4207.69	3313.89	5172.84	3889.9	4421.65	2992.05	2831.09	3025.74	3688.06	3639.68		810	16.4462	16.0192	23.6582	17.6352	22.0323	14.8555	13.9252	15.4391	18.3855	19.8519
820	4254.1	3215.4	4872.07	4761.57	4191.75	3020.38	3427.77	3015.64	3405.44	3684.14		820	20.3574	15.7798	25.6174	18.9275	21.5542	14.258	13.6778	14.5194	17.8602	17.4321
830	3882.71	3213.57	4103.17	4827.86	4372.06	2899.39	3626.87	2912.2	3187.13	3785.08		830	20.5984	15.26	24.1602	23.1938	20.2401	14.5156	16.6995	14.5232	16.4311	17.6656
840	3524.77	3353.91	3979.2	4041.52	4459.09	2920.52	3924.69	2938.66	2875.81	3687.7		840	18.7419	15.2529	20.3491	23.724	21.1555	13.8191	17.7308	13.9635	15.3519	18.1471
850	3350.62	3378.85	3763.74	3746.45	4120.66	2933.24	3619.65	2807.94	2894.67	3471.71		850	16.9956	15.9496	19.5503	19.7772	21.5133	13.9189	19.2051	14.1234	13.7868	17.6257
860	3216.49	3605.43	3921.39	3607.13	4275.09	3047.92	3168.23	3247.21	2951.14	3963.56		860	16.1459	16.0309	18.3616	18.3623	19.7601	14.028	17.5646	13.5434	13.9473	16.6094
870	3076.91	3556.92	3991.62	3514.08	4291.25	3706.37	2970.04	3502.54	2820.38	4125.45		870	15.4799	17.1044	19.0549	17.5899	20.5575	14.5523	15.3386	15.6651	14.2235	19.0271
880	4139.58	3242.91	4737.59	3643.53	4571.22	3894.22	2848.29	3084.74	2834.32	5071.9		880	14.8409	16.9064	19.3419	17.0579	20.5473	17.8099	14.3883	16.954	13.57	19.7185
890	4474.73	3308.74	5756.22	3737.68	4684.25	3636.19	2837.96	3065.34	3425.49	4291.18		890	19.9445	15.3412	23.0681	17.7185	21.886	18.5941	13.7373	14.8004	13.6594	24.3937
900	4407.99	3374.13	5279.38	3938.98	4890.1	3476.86	2805.16	3562.5	3874.15	3738.43		900	21.5971	15.6788	28.1163	18.0832	22.4235	17.3636	13.6532	14.6371	16.5497	20.5092
910	4245.44	3372.14	4899.79	3487.1	5661.04	3216.6	2762.89	2818.61	3966.86	3983.14		910	21.2771	15.9676	26.0747	18.9579	23.5444	16.513	13.5298	17.1251	18.6639	17.9064
920	4251.64	3530.3	4831.31	3596.58	5904.11	3152.74	3365.18	2931.38	3911.95	3912.78		920	20.4654	15.9717	24.463	16.9548	27.5181	15.3016	13.3163	13.5352	19.2231	19.1752
930	3535.71	3585.91	4155.52	4649.26	5613.16	2914.38	3778.56	2820.55	3823.54	3684.27		930	20.4401	16.7742	24.0056	17.4323	28.8453	15.0049	16.2293	14.1495	18.9442	18.8226
940	3398.15	3352.09	3758.25	5026.53	5429.07	2908.54	3817.31	2727.38	3538.16	3736.78		940	16.9836	16.962	20.4941	22.5738	27.577	13.8108	18.248	13.582	18.4772	17.6646
950	3369.75	3343.47	4141	5145.95	4934.72	3687.29	3657.05	2896.23	3206.56	3325.74		950	16.3134	15.9312	18.5104	24.6763	26.551	13.8164	18.5012	13.1324	17.0656	17.8844
960	3174.61	3329.22	3797.04	4701.52	5333.08	3801.16	3279.43	3335.26	3004.09	3721.64		960	16.0748	15.8461	20.1263	25.3264	24.1381	17.5727	17.5996	13.8675	15.4358	15.9597
970	3115.57	3265.75	3857.16	4961.43	5255.63	4118.82	3134.13	3824.34	2922.87	3533.74		970	15.2722	15.8173	18.6614	23.3573	26.0752	18.199	15.9633	16.1317	14.4653	17.8226
980	3005.23	3498.2	3914.28	4984.8	4658.61	3830.98	2912.7	3993.95	2981.88	3672.89		980	14.9832	15.5469	18.8786	24.5922	25.8286	19.6787	15.1772	18.4834	14.0661	16.9282
990	3196.2	3959.17	4448.22	4326.71	4778.34	3593.39	2701.11	3801.11	3531.95	4233.25		990	14.463	16.5464	19.057	24.6545	22.8147	18.288	13.9838	19.2127	14.2898	17.5369
1000	4103.89	3565.89	4117.67	3684.01	4371.3	3235.62	2708.55	3307.28	3896.29	4652.02		1000	15.2958	18.7034	21.7873	21.5783	23.4469	17.0507	12.9975	18.3442	17.0665	20.3102
1010	4165.35	3382.26	3941.59	3773.75	4369.48	3102.32	2735.72	2882.49	3830.5	5048.97		1010	19.7531	16.9322	20.2199	18.1517	21.2319	15.4418	13.0787	15.8059	18.8086	22.31
1020	4249.63	3323.59	3889.39	3656.07	5015.82	3051.75	2848.74	2975.9	3265.92	5244.9		1020	20.1035	16.0526	19.4736	18.7134	21.1854	14.7797	13.2543	13.7762	18.5413	24.1943
1030	3759.09	3331.64	3854.58	3397.72	5031.99	2934.65	2827.84	3006.97	2871.58	4393.55		1030	20.568	15.7385	19.0628	17.9572	24.3692	14.5415	13.7295	14.224	15.7891	25.1753
1040	3240.21	3218.56	3863.26	3564.58	4523.4	2925.82	3252.15	2946.31	2838.05	4156.25		1040	18.3635	15.8426	18.9382	16.6845	24.6203	13.97	13.6696	14.3871	13.883	21.1847
1050	3074.76	3311.89	3811.24	3600.41	4238.96	2921.38	3547.19	2857.04	2998.51	3852.99		1050	15.7449	15.3243	19.0337	17.5839	22.2369	13.9665	15.7992	14.1528	13.7507	20.0108
1060	2966.57	3222.58	4391.28	3458.26	4334.65	2910.18	3565.08	2956.33	2941.28	3853.18		1060	14.9449	15.7557	18.6549	17.783	20.7675	14.0071	17.263	13.6911	14.4149	18.5284
1070	2853.68	3478.51	4940.28	3379.91	4292.57	2944.82	2977.43	2789.09	2967.64	3700.6		1070	14.3855	15.3494	21.4954	17.0487	21.1692	13.9557	17.3524	14.1358	14.1913	18.541
1080	3131.3	3383.23	5269.41	4361.27	4583.15	3079.1	3012.84	2927.94	3412.2	3630.57		1080	13.8636	16.6181	24.5348	16.6676	20.8222	14.144	14.6445	13.4169	14.3078	17.7493
1090	4086.39	3300.62	5459.02	4858.82	4875.03	3874.92	2812.71	2883.34	3988.35	4145.67		1090	15.0298	15.9996	26.1847	21.5417	22.1683	14.6578	14.6938	14.0426	16.4779	17.3867
1100	4150.13	3290.34	5228.5	4637.88	4930.5	4083.67	2889.98	3596.41	3914.64	4355.94		1100	19.7373	15.6067	27.226	24.0698	23.8125	18.5748	13.6285	13.8318	19.3078	19.9421
1110	4006.38	3565.74	5037.47	3683.64	4880.6	4155.82	2857.84	3748.58	3804.77	4588.34		1110	20.1201	15.5907	26.128	22.9911	24.24	19.5014	14.1112	17.2811	19.0705	20.9979
1120	3355.25	3213.53	4612.51	4462.11	4574	4007.01	3108.14	3935.23	3686.19	3940.44		1120	19.5442	16.9018	25.2743	18.3315	24.1105	19.9319	13.9635	18.0845	18.661	22.2271
1130	3236.5	3245	4035.51	4497.73	4284.27	3946.72	3444.84	3805.17	3183.71	4132.81		1130	16.4521	15.2728	22.9917	22.1221	22.7105	19.2883	15.2488	18.942	17.9745	19.0483
1140	3105.69	3210.71	3952.33	4088.73	4479.21	3902.98	3474.14	3379.25	3240	3942.97		1140	15.7796	15.4335	19.9635	22.4734	21.0782	19.0279	16.8579	18.4307	15.4277	20.0353
1150	3837.05	3255.12	3841.26	3630.86	4267.06	3358.77	3036.59	3203.08	3074.16	3703.91		1150	15.0383	15.2317	19.4271	20.4892	22.032	18.6443	17.0985	16.1893	15.8183	19.1053
1160	4170.12	3252.71	3762.49	3614.27	4348.33	3137.51	2971.99	3065.59	2971.37	3599.2		1160	18.612	15.4965	18.8111	18.1714	20.9061	16.0152	14.8887	15.3663	14.8731	17.9627
1170	4197.08	3347.61	3735.45	3385.47	4569.36	3006.07	2805.59	2716.03	2967.22	3416.39		1170	20.3049	15.3858	18.346	18.0743	21.2725	14.9706	14.4457	14.6813	14.3555	17.3882
1180	3929.05	3222.27	4666.73	3897.43	5206.54	2903.96	2976.74	2756.57	2866.59	3852.5		1180	20.4862	15.9251	18.2447	16.9016	22.316	14.3186	13.6222	13.031	14.3498	16.5272
1190	3420.13	3174.22	5129.56	3697.28	5349.5	2841.97	3537.66	2683.66	2899.97	3753.5		1190	19.3268	15.3626	22.8421	19.4964	25.631	13.9452	14.4351	13.2284	13.8659	18.7126
1200	3145.69	3529.13	4951.75	3750.61	5502.61	2832.93	3508.56	2781.75	2923.71	3944.64		1200	16.7255	15.1544	25.5076	18.4932	26.3377	13.657	17.3056	12.8722	13.9652	18.1252
1210	3107.62	3841.9	4277.03	3905	5922.01	2938.56	3167.25	2780.06	3541.08	3870.78		1210	15.2305	16.7955	24.6405	18.648	27.1586	13.5874	17.1927	13.2911	14.1156	19.0624
1220	4165.83	3464.71	3748.33	3477.87	5702.92	2926.34	2875.66	3437.58	3831.48	3675.68		1220	15.0251	18.1582	21.13	19.2014	29.1277	14.0426	15.47	13.2784	17.1052	18.6233
1230	4349.16	3306.54	4455.94	3699.9	5837.85	3760.62	2832.1	3664.57	4033.89	3602.28		1230	20.1389	16.4355	18.5257	17.2789	28.2016	14.0009	14.1082	16.5517	18.5643	17.8072
1240	4253.65	3097.11	4761.3	4415.68	5696.63	4048.48	2753.08	3759.61	3749.07	3623.84		1240	21.1958	15.6505	21.9393	18.3557	28.9601	18.1008	13.8274	17.6844	19.6523	17.417
1250	4107.45	3133.65	4123.01	4978.64	5575.99	4206.82	3137.39	3081.17	3400.81	4234.4		1250	20.8576	14.6937	23.608	21.8849	28.2843	19.3714	13.4109	18.1089	18.2128	17.4602
1260	4031.65	3092.93	3923.25	4850.11	5582.87	4026.67	3726.81	2953.61	3225.11	4620.74		1260	20.267	14.9357	20.62	24.8672	27.7533	20.179	15.3886	14.8371	16.5437	20.4003
1270	3428.03	3072.15	3719.09	4691.85	5157.6	3829.07	3839.64	3156.36	3009.51	4671.22		1270	19.8417	14.694	19.5831	24.2402	27.8274	19.3274	18.2815	14.2184	15.6219	22.3862
1280	3299.83	3299.89	4024.42	3788.22	4746.49	3385.35	3618.55	2981.82	2846.89	5064.15		1280	16.8485	14.5854	18.5491	23.4542	25.4953	18.3742	18.8827	15.1521	14.5495	22.7435
1290	3079.57	3238.18	4663.31	3753.87	4555.53	3289.82	3633.17	3636.42	2915.95	4916.51		1290	16.1638	15.6182	19.9065	18.8626	23.3374	16.1615	17.7771	14.3051	13.783	24.8764
1300	3168.41	3231.21	4523.66	4150.88	4550.58	3203.93	3576.68	3915.87	2830.11	4106.24		1300	15.0497	15.3468	23.0613	18.3696	22.1956	15.7065	17.9647	17.4646	14.0376	24.0135
1310	3754.71	3622.85	3936.98	4683.7	3913.27	2985.01	3189.26	3820.91	3560.98	3741.87		1310	15.3161	15.3091	22.5172	20.5261	22.1711	15.2298	17.6242	18.8683	13.6882	20.098
1320	4075.72	3891.56	3748.82	5101.79	4236.19	2812.75	3088.72	3976.47	4018.84	3872.32		1320	18.2459	17.2927	19.6378	23.1276	19.0391	14.273	15.6881	18.4196	17.2667	18.2914
1330	3910.2	3493.02	3481.97	4619.13	4460.63	3473.98	2893.24	3483.93	3893.64	3923.53		1330	20.0757	18.6085	18.8268	25.3905	20.6237	13.5373	15.2393	19.283	19.6669	18.9513
1340	3525.89	3349.93	4697.97	4924.79	4951	3864.16	3008.28	3109.44	3836.75	4467.82		1340	19.3092	16.6582	17.444	23.1413	21.6634	16.7609	14.2335	16.822	19.233	19.16
1350	3877.46	3357.61	5062.29	4008.33	5909.3	4290.81	3156.1	3067.54	3797.27	5145.64		1350	17.4408	15.8441	23.223	24.4572	23.8755	18.5816	14.6633	14.8238	18.6815	21.7141
1360	4017.92	3083.18	5067.05	3578.85	5798.42	4020.73	3631.2	3016.95	3395.53	5211.71		1360	19.104	15.8269	25.3277	20.0197	28.5877	20.5978	15.3586	14.6911	18.5907	25.2166
1370	4331.84	3236.15	5231.16	3611.1	6365.71	4016.19	3927	2865.42	3232.09	5567.07		1370	19.8252	14.6627	25.4244	17.7377	28.4385	19.4153	17.8519	14.4656	16.5206	25.6933
1380	4196.62	3175	5325.64	3692.9	6393.4	3698.94	4004.03	2873.15	3069.63	5618.81		1380	21.3216	15.3883	26.421	17.943	31.4264	19.3811	19.4134	13.795	15.8124	27.476
1390	4149.57	3229.97	5038.1	4032.81	6347.97	3395.84	4073.25	3042.66	3009.44	5214.78		1390	20.5794	15.1283	26.7701	18.1721	31.6487	17.7725	19.8086	13.7961	14.9248	27.9212
1400	4361.5	3217.34	4153.6	4716.45	7301.73	3231.86	3955.67	3422.11	2893.64	4795.22		1400	20.4562	15.2897	25.2186	19.7432	31.3314	16.2949	19.9828	14.5944	14.5516	25.7342
1410	3669.59	3239.46	4370.92	4715.7	6943.77	3070.99	3756.82	2942.72	2947.91	4572.15		1410	21.1901	15.2776	20.9207	23.4568	36.0699	15.4435	19.4823	16.5541	14.0494	23.6517
1420	3478.18	3755.61	4935.99	4645.67	7171.56	2995.25	3587.9	2962.26	3321.7	4780.97		1420	17.7318	15.3792	21.8639	23.5294	34.3292	14.7428	18.5169	14.1706	14.2878	22.4172
1430	3162.38	3396.61	4650.69	3709.81	6130.93	2815.69	3147.16	3135.03	3740.5	4121.47		1430	16.7976	17.8023	24.7595	23.341	35.6939	14.3818	17.6188	14.3651	16.1699	23.5332
1440	3073.44	3270.82	5012.81	3904.57	5553.99	3139.14	3027.03	3670.67	3806.36	4725.59		1440	15.3042	16.1597	23.5359	18.663	30.5784	13.5526	15.4419	15.2372	18.2991	20.1731
1450	2956.33	3224.11	4854.92	3597.76	4905.16	3772.07	2962.42	3807.44	3606.95	4574.37		1450	14.8992	15.4956	25.2556	19.4051	27.5197	15.0865	14.7409	17.7624	18.6666	23.1964
1460	3029.97	3243.65	5089.49	3965.08	4689.69	4082.71	2924.1	4029.01	3157.58	4173.54		1460	14.3243	15.3763	24.4746	18.0165	24.2599	18.241	14.5114	18.4341	17.8925	22.6962
1470	3119.49	3405.9	5314.61	3617.16	5214.65	4029.19	2941.54	3359.45	3050.73	4105.29		1470	14.7201	15.4205	25.6218	19.8766	23.0516	19.7469	14.2622	19.5119	15.5479	20.6087
1480	4380.41	4400.54	5133.61	3675.44	5678.2	4180.22	3530.86	3165.76	2940.01	4175.18		1480	15.0978	16.1476	26.7951	18.0284	25.6005	19.4586	14.3539	16.1495	14.9542	20.1735
1490	4814.7	4874.81	4746.85	3680.74	5019.14	4150.77	3317.48	3144.84	2827.1	3833.24		1490	21.2282	20.8906	25.9101	18.3178	28.1536	20.2519	17.3466	15.307	14.4499	20.4575
1500	4490.73	5295.43	4741.56	3752.43	4688.45	3577.34	3249.61	3034.02	3481.81	4466.25		1500	23.4894	23.1616	24.032	18.31	24.9808	20.1053	16.3728	15.1094	13.8287	18.6934
1510	4542.79	5499.24	5182.81	4361.27	4685.34	3498.18	3150.36	3113.65	3191.65	4696.66		1510	22.0229	25.2665	23.9847	18.6878	23.2393	17.368	15.969	14.5972	17.0782	21.8057
1520	4486.24	5597.42	4694.7	4618.7	4634.73	3461.88	3112.32	3380.87	3109.57	5021.21		1520	22.3448	26.1445	26.1752	21.5799	23.0157	16.8885	15.4798	14.9827	15.7024	23.0747
1530	4530.97	5615.72	4763.65	5058.24	5199.31	3754.3	3224.66	3353.09	3516.3	5065.49		1530	21.9473	26.5737	23.7402	22.9938	22.7319	16.6939	15.3294	16.2819	15.3141	24.7439
1540	4279.07	5407.44	5463.35	4951.29	5298.74	3619.18	3188.02	3581.87	3573.52	4389.42		1540	22.3541	26.654	24.1199	25.2295	25.3618	18.2092	15.9809	16.2052	17.295	25.0205
1550	4436.87	5386.94	5920.31	5003.33	5359.94	3313.52	3472.94	3793.39	4203.54	4429.46		1550	21.1276	25.6189	27.5345	24.776	26.1294	17.5678	15.7495	17.3247	17.5162	21.7857
1560	4307.03	5261.44	5720.54	5016.88	5608.66	3731.89	4007.67	3683.53	3908.13	4391.03		1560	21.9669	25.5522	29.8207	25.0504	26.4964	16.0876	17.2467	18.4313	20.6458	21.9312
1570	3882.16	5237.39	5450.24	4520.43	5632.7	3989.79	4405.81	4031.1	4213.88	4563.5		1570	21.3469	25.0119	28.9376	25.206	27.8755	18.0768	19.862	17.9173	19.2545	21.7724
1580	3624.54	5330.89	5617.38	4162.46	4813.96	3910.96	4243.72	3864.06	4002.14	4631.37		1580	19.2747	24.8779	27.4944	22.6834	27.987	19.4727	21.7676	19.6183	20.785	22.7605
1590	3677.97	4999.21	5436.21	3767.64	4390.26	3851.87	3969.18	4255.18	3703.77	5379.04		1590	17.9037	25.2712	28.3805	20.934	23.9183	18.9367	20.907	18.849	19.6291	23.2142
1600	4253.38	5083.32	4523.69	3827.05	4578	3488.02	3797.25	3769.73	3933.78	5255.96		1600	18.09	23.7153	27.4663	18.8459	21.7192	18.6238	19.6375	20.7198	18.0558	26.9196
1610	4397.12	5075.92	5402.93	3921.85	4445.54	3802.41	3571.81	4227.21	4000.67	5037.03		1610	21.0911	24.162	23.0877	18.937	22.5601	16.8291	18.8378	18.4471	19.2141	26.1778
1620	4440.28	4291.58	5356.19	3805.91	5437.13	3892.24	3296.22	4356.12	4039.97	4961.78		1620	21.768	24.0153	27.3017	19.3617	21.7969	18.3535	17.6193	20.5827	19.5372	24.9687
1630	4404.94	5061.02	5315.44	3762.01	5652.15	4270.78	3278.84	4315.55	4506	4574.52		1630	22.1473	20.3488	27.2163	18.7853	26.6036	18.9046	16.3309	21.2646	19.6967	24.6177
1640	4485.47	5225.62	5265.55	4518.27	5483.35	4345.9	3310.11	4201.13	4395.09	4740.01		1640	21.8889	24.0376	26.9695	18.5616	27.8906	20.837	16.1297	20.9539	22.1499	22.7605
1650	4396.32	5250.99	5571.21	4569.95	5395.11	4437.18	3518.31	4219.37	4411.97	4732.62		1650	22.2992	24.7049	26.6275	22.3193	27.1855	21.0901	16.2133	20.4175	21.4424	23.731
1660	4430.94	5238.45	5481.68	4761.27	4996.13	4061.72	3888.15	4032.18	4464.2	4547.13		1660	21.7693	24.8573	28.0911	22.8755	26.8624	21.5659	17.2714	20.6136	21.4847	23.6981
1670	4789.6	5103.97	5924.27	4983.49	4780.39	3609.44	4270.4	4027.43	4391.22	4810.86		1670	22.0328	24.7761	27.7933	23.7888	24.7458	19.7349	19.0196	19.7925	21.8756	22.6348
1680	4405.86	4618.7	6013.28	4694.9	5142.44	4123.57	4319.58	3871.57	4114.33	4806.76		1680	23.7058	24.2231	30.0228	24.9663	23.658	17.445	21.0268	19.7657	21.5389	24.162
1690	4371.24	4015.78	5906.28	4351.95	5576.91	4400.55	4162.28	3819.78	4210.89	4864.36		1690	21.8855	21.9244	30.2138	23.6076	25.3804	20.0192	21.3511	18.9262	20.4168	24.1
1700	4541.76	4429.02	5467.65	4641.09	5899.75	4312.44	3843.62	3911.9	4234.53	4940.38		1700	21.7097	19.0343	29.6661	21.7661	27.5889	21.4007	20.4836	18.641	20.7391	24.3484
1710	4390.46	5072.16	5544.12	4856.42	6044.04	4125.64	3888.27	3878.59	4078.83	5078.8		1710	22.4544	20.9595	27.4863	23.1006	29.3915	21.0315	18.8892	19.1229	20.9678	24.7971
1720	4372.3	4399.54	5316.92	4662.1	5958.22	3926.49	4118.68	3924.57	4085.11	5306.11		1720	21.6868	24.015	28.0002	24.3666	29.8969	20.1291	19.197	18.9675	20.1768	25.4765
1730	4195.79	3996.05	5158.07	4347.12	6528.5	4035.21	4081.01	3900.15	3843.96	5441.7		1730	21.7057	20.8918	26.8586	23.4818	29.5581	19.1843	20.3355	19.1766	20.3164	26.5882
1740	4399.97	3625.32	4795.33	4636.39	5761.43	4131.08	3841.36	3556.05	3867.16	4651.05		1740	20.7907	18.9311	26.016	21.8602	32.5093	19.554	20.0806	18.9078	19.101	27.3507
1750	4296.97	3441.49	4826.09	4367.04	5379.94	4176.87	3769.96	3440.78	3907.97	4197.95		1750	21.7926	17.2217	23.9693	23.4018	28.7795	20.1272	18.9129	17.2162	19.4248	23.2701
1760	4593.31	3365.61	5316.35	4287.7	6817.97	4223.2	3415.84	3296.53	4303.68	4362.08		1760	21.1545	16.3295	23.8594	22.0525	26.9526	20.4268	18.508	16.6114	19.3832	20.9269
1770	4723.71	3698.86	5499.39	4458.33	6367.78	4397.99	3397.47	3152.92	4359.08	4636.3		1770	22.5546	15.9718	26.2287	21.572	34.1514	20.7738	16.6968	15.9459	21.2411	21.6138
1780	4413.26	4439.65	5402.5	4098.72	6143.02	4218.22	3480.29	3535.24	4109.84	4533.3		1780	22.9752	17.5144	27.4285	22.4019	31.6262	21.4713	16.5471	15.3688	21.4241	22.9444
1790	4382.52	3786.55	4404.72	4060.5	6391.93	3836.79	3259.16	3358.53	4042.74	4953.94		1790	21.5516	21.059	27.0711	20.699	30.5547	20.6358	16.9153	17.2775	20.1198	22.4814
1800	4376.44	4471.27	4416.46	4449.29	6139.06	3614.72	3244.03	3911.98	4104.61	5141.8		1800	21.3873	17.982	21.9262	20.5347	31.7491	18.6996	15.8547	16.3308	19.8313	24.6647
1810	4252.45	3546.83	4278.14	4403.48	5939.24	3386.17	3149.92	4148.64	3354.65	4537.4		1810	21.3413	21.1343	21.8164	22.5865	30.3957	17.5377	15.7965	18.9614	19.9324	25.6233
1820	4545.25	3247.02	4241.36	4290.28	4958.12	3452.54	3476.71	4134.96	3367.87	4550.95		1820	20.8464	16.8109	20.9488	22.0869	29.444	16.4166	15.3793	20.1252	16.1159	22.5899
1830	4607.62	3212.93	4118.43	4458.68	4966.76	3754.15	4133.77	4038.75	3355.67	4834.49		1830	22.1781	15.3786	20.6565	21.687	24.577	16.656	17.0019	20.1766	16.2655	22.715
1840	4633.92	3214.39	4890.69	4413.65	5174.42	3888.26	4335.02	3939.35	3097.32	5197.26		1840	22.4517	15.2117	20.1108	22.4638	24.4667	18.3465	20.1267	19.5873	16.1126	24.2083
1850	4625.23	3468.41	5197.95	4579.12	5885.22	3815.22	4011.66	3742.85	3509.16	5575.4		1850	22.4346	15.1592	23.7185	22.251	25.4387	18.9933	21.1068	19.0776	14.8992	26.0663
1860	4633.18	3523.05	5748.23	4987.82	6109.31	4163.93	3738.49	3385.42	3855.19	5679.49		1860	22.5266	16.4828	25.701	23.0266	28.9586	18.641	19.7105	18.1994	16.999	27.9218
1870	4459.98	3225.08	5897.41	4697.03	6136.53	4019.87	3861.11	3547.83	3823.96	5560.12		1870	22.4526	16.6169	28.3718	24.9203	30.2876	20.3433	18.3454	16.3673	18.8168	28.4414
1880	4159.74	3286.7	5950.54	5428.46	5726.4	4038.86	3995.27	3442.17	3631.86	5840.16		1880	21.627	15.3342	29.439	23.6635	30.5275	19.6237	19.124	17.2583	18.8435	28.0438
1890	4020.73	3761.14	5325.62	4835.99	5871.48	3966.88	4169.85	3887.71	3324.21	5521.23		1890	20.265	15.5601	29.5003	27.2696	28.1544	19.812	19.7156	16.6439	17.9342	29.3918
1900	4456.49	4195.44	5703.78	4886.2	6306.93	4130.42	4294.51	4067.06	3382.64	5929.14		1900	19.5215	17.8631	26.6568	24.2879	28.6508	19.4049	20.5774	18.8633	16.3317	27.8189
1910	4394.72	3656.05	5422.49	4683.11	6604.48	4554.5	4075.6	4004.44	3801.2	5992.98		1910	21.6685	19.9398	28.5033	24.6039	30.9843	20.2299	21.1855	19.7539	16.5123	29.793
1920	4614.01	3446.77	5011.85	4762.69	7112.03	4499.95	4096.89	3851.76	3999.22	6238.39		1920	21.2858	17.3179	27.259	23.5166	32.6349	22.1339	20.062	19.3836	18.5286	30.0519
1930	4609.49	3166.69	5141.62	4852.66	7031.36	4170.89	3861.7	3934.14	4162.86	5440.11		1930	22.3814	16.3002	25.1372	23.9937	35.3196	21.8194	20.0723	18.6773	19.7489	31.4049
1940	4195.26	3194.81	4992.1	5307.38	7785.07	4249.85	3334.34	3827.35	4244.89	5353.35		1940	22.4031	15.033	25.8455	24.473	35.1748	20.2102	18.8745	19.1332	20.5968	27.3413
1950	4612.66	3189.87	4542.92	4807.39	7882.98	4331.22	3346.59	3841.2	4094.94	5156.64		1950	20.4799	15.178	25.2272	26.7175	38.6693	20.6285	16.2403	18.6685	21.0379	26.9027
1960	4704.15	3114.45	4629.6	4787.26	7493.23	4333.01	3248.99	3783.28	4034.77	5024.1		1960	22.4056	15.085	22.8651	24.1108	38.8512	21.0586	16.2101	18.701	20.2947	25.8369
1970	4776.89	3551.18	5092.94	4399.21	6571.91	4279.67	3235.57	3847.05	3961.77	5036.87		1970	23.0202	14.8315	23.2464	24.0579	36.7015	21.1095	15.8073	18.3202	19.8861	25.1529
1980	4662.35	3341.51	5740.96	4858.58	6438.35	4350.07	3295.1	4075.69	4093.59	5282.62		1980	23.3004	16.8888	25.6593	22.0141	32.0379	20.754	15.7526	18.6538	19.5453	25.117
1990	4868.85	3070.61	5010.24	5120.92	6047.08	4207.98	3147.92	3980.95	3986.13	4988.61		1990	22.7003	15.7878	28.8227	24.1208	31.4392	21.1401	16.0997	19.6122	20.1321	26.1797
2000	4449.56	3026.38	4821.91	4948.49	6128.08	4166.46	3239.73	3385.88	3990.91	4802.05		2000	23.661	14.5649	25.2926	25.5466	29.9094	20.4273	15.3984	19.1369	19.6678	24.7532
2010	4645.2	3172.44	5174.78	5101.62	5857.5	4220.79	3080.23	3209.26	3880.89	4315.17		2010	21.6953	14.3217	24.2239	24.5795	30.3888	20.1957	15.7194	16.1953	19.5897	23.6041
2020	4668.05	3119.23	5171.62	5161.06	5717.18	3881.09	3217.42	3141.87	4214.69	3978.47		2020	22.4687	15.0272	26.0902	25.5533	29.1191	20.4252	14.9459	15.3506	19.079	21.1393
2030	4706.06	3159.2	5076.47	5022.26	5646.68	3445.14	3121.86	3388.39	4202.64	3842.35		2030	22.7376	14.7644	25.9352	25.6823	28.3646	18.7458	15.5738	15.0779	20.6489	19.3862
2040	4163.21	3181.93	4828.97	4313.63	5491.38	3289.12	3170.3	3070.47	3934.23	4009.1		2040	22.9281	14.9355	25.4795	24.9684	28.0614	16.5797	15.0527	16.1594	20.4355	18.7036
2050	4108.73	3059.96	4344.26	4349.99	4789.04	3122.58	2945.07	3241.68	3479.86	3995.71		2050	20.2673	15.1144	24.2176	21.4218	27.27	15.8309	15.3284	14.7284	19.2139	19.4098
2060	3919.41	3018.32	4248.87	4378.1	4951.07	2969.68	3307.48	2941.07	3336.16	3943.67		2060	20.0074	14.5501	21.4931	21.5301	23.6344	15.0132	14.2393	15.5305	16.8861	19.4198
2070	4292.38	3136.18	4060.45	3983.3	4999.86	3575.2	2962.03	3125.51	3019.31	5248.96		2070	19.0528	14.3057	20.7442	21.3494	24.1715	14.3005	16.0133	14.0828	15.9983	19.0404
2080	3951.9	3333.49	3884.73	3647.89	4773.36	3985.44	3689.5	3151.28	2822.53	5131.76		2080	20.6087	14.7611	19.7308	19.494	24.2987	17.1458	14.2839	14.9948	14.4739	25.487
2090	3883.18	3407.55	3843.76	4252.27	4821.2	3925.34	4114.81	3650.65	2743.88	4822.37		2090	19.1535	15.8459	18.9452	17.8978	23.302	19.1235	17.8614	15.2128	13.5444	24.7796
2100	4318.32	2974.84	3942.05	4162.27	4899.41	3344.62	3880.26	3755.93	2684.17	4749.13		2100	18.8291	16.2117	18.6975	21.0077	23.3677	18.9209	19.9337	17.6284	13.1817	23.2355
2110	4107.19	3000.37	4059.9	3696.83	4679.57	3017.86	3704.22	3550.3	2622.06	4495.08		2110	21.0823	14.1286	19.0383	20.7153	23.6086	16.0621	18.8202	18.0642	12.8626	22.774
2120	3784.94	3064.61	3759.2	3656.65	4813.54	2904.08	3625.39	3009.39	2688.27	4395.57		2120	20.2038	14.2156	19.7221	18.4747	22.6452	14.5027	18.0557	17.0048	12.6008	21.6628
2130	4152.09	3092.77	3892.61	3613.64	5161.76	2776.4	3082.37	3139.91	2811.49	4629.6		2130	18.5854	14.555	18.273	18.278	23.3385	13.9698	17.6603	14.4035	12.9225	21.1568
2140	4370.29	2979.71	4247.67	3631.35	5221.7	2890.39	3185.38	2781.8	3618.82	4461.4		2140	20.2973	14.7192	18.7462	17.8511	24.9726	13.3039	14.9423	14.9643	13.4756	22.2923
2150	3990.64	3166.64	5246.4	3742.33	5880.85	2844.75	3122.82	2820.74	3827.45	4315.89		2150	21.4596	14.1417	20.5128	17.821	25.1864	13.8353	15.4065	13.339	17.3872	21.3735
2160	3863.23	3147.4	5235.21	4000.67	5867.78	2711.43	2955.86	2828.73	3663.99	4185.21		2160	19.47	14.9232	25.3885	18.3098	28.6087	13.547	14.9711	13.4191	18.423	20.7434
2170	3730.35	3422.73	5287.57	3738.01	5828.09	2640.98	2734.36	2537.39	3780.11	4027.25		2170	18.9409	14.9319	25.6113	19.6414	28.7566	13.0161	14.2116	13.5212	17.7016	20.0536
2180	4061.19	3104.67	5265.43	3631.86	5695.27	2669.25	3245.09	2600.17	3079.23	4893.35		2180	18.2777	16.3164	26.127	18.4731	28.722	12.7085	13.1238	12.0974	18.2607	19.3741
2190	3772.89	3080.45	5228.51	4197.56	5182.66	2822.77	2774.41	2612.03	2927.14	5014.33		2190	19.9897	14.8158	26.0051	17.9135	28.0402	12.8793	15.6772	12.4174	14.8049	23.5939
2200	3837.33	2943.65	5105.06	4789.14	4736.95	2879.58	2959.83	3148.19	2960.84	5202.21		2200	18.5854	14.668	26.0267	20.874	25.5714	13.5728	13.4413	12.47	14.0532	24.1726
2210	3893.66	2805.35	4775.53	4741.12	4580.22	3747.36	2795.13	3107.54	2773.36	5200.67		2210	18.8287	13.9217	25.2807	23.7368	23.3869	13.7831	14.2951	15.1186	14.2516	25.2146
2220	3553.66	2800.08	4345.56	5004.48	4724.3	4020.95	3013.23	2871.53	2780.96	4551.35		2220	19.2723	13.3748	23.7555	23.6433	22.4625	18.0858	13.5316	14.9111	13.3355	25.185
2230	3486.99	2933.33	4119.06	4878.59	4347.39	3839.5	3405.66	2782.63	3104.45	4333.12		2230	17.647	13.3633	21.4367	24.9968	23.0687	19.3966	14.6037	13.7158	13.3268	21.9852
2240	3763.03	2932.5	3964.24	4925.4	4126.71	3836.59	3787.3	2821.56	2890.89	3703.54		2240	17.2389	13.891	20.0728	24.3273	21.173	18.4865	16.5407	13.289	14.9105	20.8891
2250	4366.73	3036	3876.76	4582.19	4073.98	3804.66	3741.74	2666.91	2770.12	3834.53		2250	18.5492	13.9613	19.2705	24.5419	20.0694	18.6053	18.5031	13.4428	13.9006	17.8031
2260	4567.79	3058.66	3897.2	4141.02	4063.93	3791.09	3680.94	2799.36	3125.13	3781.8		2260	21.4861	14.4685	18.744	22.9518	19.8378	18.4314	18.2811	12.7402	13.388	18.4678
2270	4395.98	3151.29	3651.37	3904.57	4431.52	3515.16	2909.64	2696.22	3354.05	4003.88		2270	22.6211	14.5872	18.8846	20.4217	19.7921	18.452	17.9862	13.3654	15.0727	18.2267
2280	4321	3597.03	3801.82	3686.4	4368.05	3026.01	2907.02	2920.22	3865.54	3886.39		2280	21.8609	15.0322	17.6521	19.0565	21.4311	17.1391	14.2392	12.8661	16.1876	19.2411
2290	4745.11	3198.7	3810.11	3810.82	4333.07	2965.8	3123.66	3682.3	3837.24	3948.34		2290	21.447	17.206	18.4297	17.9817	21.0945	14.6613	14.2218	14.0256	18.615	18.6998
2300	4474.23	3047.42	4709.93	4128.91	4159.81	3017.86	3152.47	3835.57	3602.04	4645.76		2300	23.3555	15.1778	18.3504	18.4289	20.9112	14.3172	15.1497	17.5917	18.5691	18.9923
2310	4488.36	3001.38	4982.84	4381	4364.08	2771.43	2674.23	3750.87	3675.15	4595.73		2310	21.9662	14.4545	22.864	20.1212	20.1759	14.526	15.2543	18.47	17.5106	22.5117
2320	4107.22	2969.89	4779.22	3675	4862.26	2693.43	2691.61	3681.2	3239.19	4809.37		2320	22.0019	14.2752	24.5787	21.5474	21.1495	13.3598	12.9423	18.047	17.8605	22.4032
2330	3780.89	3174.24	4956.6	4609.27	5388.88	2884.29	3512.1	3203.89	3043.52	4026.86		2330	20.3309	14.2305	23.8756	18.1417	23.5339	13.0081	13.112	17.7923	15.6074	23.4562
2340	3459.61	3455.81	4926.5	4645.75	5573.73	3111.39	3361.62	3123.72	2632.8	4149.76		2340	18.5859	15.0835	24.6927	22.7585	26.0218	13.8777	17.0488	15.3482	14.7264	19.5462
2350	3298.22	3331.1	4306.87	4720.74	5860.61	3646.92	2926.48	2953.84	2716.42	4162.44		2350	17.0786	16.4703	24.4964	23.1035	27.0882	15.0223	16.4649	15.0229	12.7147	20.0871
2360	3919.39	2938.74	3888.49	3828.35	5908.65	3716.09	3064.97	2842.53	2731.51	4074.1		2360	16.1224	15.8905	21.2341	23.5579	28.7223	17.6633	14.3378	14.1646	13.0626	20.0453
2370	4274.94	2856.22	3787.63	3701.87	5414.44	3832.71	3008.41	2716.64	2887.85	4010.52		2370	19.1682	13.9678	19.1018	19.1784	29.2229	18.0334	14.9835	13.6463	13.2238	19.6229
2380	3705.23	3207.22	3691.28	3680.18	5249.16	3960.49	2944.11	2654.09	2698.67	3720.93		2380	21.0538	13.6165	18.4932	18.294	26.8778	18.7065	14.6763	12.9861	13.8591	19.277
2390	3472.19	3020.87	3499.07	3721.43	5553.12	3982.38	3072.78	2655.65	2739.81	3999.63		2390	18.2992	15.2827	17.9877	18.1196	25.9726	19.315	14.2722	12.7093	12.9179	17.905
2400	3230.64	2883.76	3655.37	3464.63	4987.77	3837.64	3212.92	2516.69	3200	3728.25		2400	17.0878	14.2615	16.9429	18.1741	27.5379	19.4701	14.8501	12.6945	13.2196	19.2742
2410	3208.73	2815.72	3901.12	4063.22	4707.4	3476.5	3789.11	2809.7	2980.23	3837.33		2410	15.9783	13.8307	18.0454	17.164	24.8796	18.8639	15.7343	12.2274	15.484	18.0612
2420	3798.77	2949.03	3836.71	4434.05	4824.56	3221.94	3802.48	2849.24	2782.18	4822.8		2420	15.7893	13.4053	18.9609	19.9005	23.2428	17.0468	18.5441	13.4872	14.2847	18.5562
2430	4339.57	3066.02	4675.35	4723.39	4485.47	2905.61	3076.13	3409.32	2911.16	5366.06		2430	18.6679	14.0558	18.7198	21.9374	23.7437	15.8168	18.6964	13.7053	13.3733	23.3795
2440	3767.39	3067.83	4942.29	3798.72	4541.25	2771.85	2992.91	3428.55	2828.21	5226.24		2440	21.3999	14.5788	22.7068	23.4725	22.0317	14.2397	15.1747	16.372	13.9697	26.0369
2450	3421.12	3012.68	4520.56	3431.09	4570.06	2821.53	3105.97	3516.32	3126.38	5489.38		2450	18.6942	14.6003	24.3699	18.8634	22.2313	13.5334	14.7234	16.4866	13.5721	25.4035
2460	3568.6	3145.63	4494.52	3569.72	4481.03	2850.48	2883.44	3762.01	3730.94	5034.7		2460	16.9176	14.308	22.583	16.9812	22.3284	13.7366	15.1801	16.8175	14.9908	26.8885
2470	3928.64	3868.2	4001.49	3638.44	4307.01	2822.97	2773	3737.68	3946.11	4363.52		2470	17.5174	14.9353	22.4932	17.4761	21.805	13.9123	13.9644	18.0671	17.9438	24.6004
2480	3293.42	3312.07	3936.12	3605.55	4232.22	2735.53	3279.16	3224.47	3895.29	4189.21		2480	19.43	18.4243	19.8736	17.704	20.9802	13.8052	13.491	17.9525	19.0834	21.304
2490	3454.75	3013.74	3930.87	3430.93	4118.05	2796.84	3252.4	2818.1	3181.98	3892.28		2490	16.3115	15.695	19.4176	17.5001	20.5755	13.3068	15.9666	15.4432	18.9056	20.3991
2500	3737.27	2812.77	3874.08	4505.84	4131.19	3635.67	3071.31	2856.37	3161.82	3870.21		2500	17.131	14.2914	19.3102	16.8394	20.0685	13.5889	15.9132	13.6413	15.5101	18.921
2510	3795.24	2857.91	3831.91	4577.14	4763.62	3651.49	2897.11	2871.42	3048.69	3883.57		2510	18.5391	13.3805	18.9866	21.9621	20.0817	17.7593	15.0975	13.7734	15.3241	18.8311
2520	3370.18	2893.73	3660.29	4834.4	5689.52	3686.91	3223.34	2874.44	3010.85	3883.03		2520	18.825	13.5433	18.7305	22.5301	23.1508	17.8788	14.0965	13.7738	14.7721	18.9112
2530	3194.64	3007.26	3799.02	4881.11	5695.8	3688.72	2938.23	2644.93	2983.74	3795.8		2530	16.8557	13.7667	17.9597	24.0209	27.6389	18.1044	15.8888	13.8218	14.5282	18.8189
2540	3155.34	3194.76	4567.2	3919.47	5523.86	3295.51	3042.78	2500.31	2783.26	4438.83		2540	15.92	14.3379	18.5814	24.3224	27.8443	18.1571	14.324	12.6578	14.3764	18.3976
2550	3182.35	3019.03	4777.61	3733.76	5650.86	3099.66	2982.1	2646.12	2712.87	4296.74		2550	15.6422	15.1518	22.5279	19.5462	27.3397	16.2193	14.7544	11.9255	13.4421	21.6309
2560	3903.24	2903.49	5327.19	4311.44	5374.23	3029.82	3434.02	2796.03	2641.87	3905.27		2560	15.7731	14.3307	23.8541	18.6855	28.1839	15.1688	14.4553	12.7145	13.1273	21.1007
2570	4170.66	2941.87	4940.59	4903.84	5303.43	2906.35	2986.48	2655.5	3096.25	4038.19		2570	19.3906	13.8076	26.6048	21.4033	26.9201	14.7332	16.7537	13.3946	12.8007	19.0666
2580	3797.07	2977.88	5079.87	4807.96	5528.59	2762.71	3201.64	2593.81	3775.72	4093.77		2580	20.7431	13.9972	24.8446	24.5069	26.6594	14.1625	14.703	12.7306	15.0535	19.8324
2590	3396.09	3223.49	4698.8	4484.93	5684.03	3567.42	2902.09	3379.48	3949.7	4082.56		2590	18.9658	14.2401	25.5366	24.2415	27.8707	13.5227	15.8293	12.5252	18.3116	20.0515
2600	3394.96	3354.99	4200.3	3876.31	4857.08	3686.56	3057.15	3051.19	3860.33	4144.57		2600	16.8709	15.3498	23.4823	22.6773	28.6105	17.46	14.3264	16.2772	19.2058	19.9518
2610	4122.71	2935.73	4074.82	3657.7	4659.39	3498.49	3539.51	2804.13	3616.18	4572.95		2610	16.7463	15.9473	20.7768	19.4064	24.3959	18.1665	15.1097	14.6183	18.801	20.2663
2620	4396.69	2920.76	4070.28	3614.82	4645.37	3207.72	3673.75	2708.38	3021.11	4398.06		2620	20.4664	13.9592	20.0595	18.2341	23.3095	17.2131	17.5751	13.5444	17.5563	22.4106
2630	4158.32	2739.1	4562.4	3388.36	4728.06	2894.68	3502.12	2743.65	2917.09	4341.86		2630	21.843	13.8483	19.9367	17.8723	23.2554	15.771	18.2429	13.0528	14.6575	21.6941
2640	3683.86	2881.03	4798.99	4557.61	4657.82	3070.76	3083.86	2781.86	2977.78	4158.37		2640	20.7377	13.0901	22.6303	16.8228	23.4506	14.2852	17.4745	13.3241	14.2346	21.3934
2650	3411.98	2860.01	5339.71	4742.63	4745.04	3610.75	3151.43	2950.49	2923.18	4071.45		2650	18.2255	13.6237	23.9339	22.6278	23.1084	15.0365	15.1241	13.4062	14.3396	20.4004
2660	3300	2896.27	5166.95	5057.61	4633.57	4049.62	2883.55	3521.45	2753.25	4546.19		2660	16.6486	13.5252	26.8744	23.7184	23.3606	17.764	15.423	14.2347	13.9888	19.9371
2670	3121.73	2896.29	4390.96	5139.24	5244.9	3699.1	2806.09	3942.8	2880.36	5191.53		2670	16.0847	13.753	26.0811	25.5467	23.0012	19.9899	14.0904	16.9428	13.3329	22.3165
2680	4096.86	3060.69	4154.94	4925.88	6236.37	3221.39	3428.82	3744.1	3742.21	5536.27		2680	15.2511	13.77	22.0083	25.8257	26.0052	18.3258	13.7082	18.9922	13.9544	25.6153
2690	4308.83	3415.27	4053.01	5113.08	6461.85	2945.8	3018.76	3704.11	3963.56	5363.51		2690	19.985	14.4909	20.7461	24.7147	30.7146	15.8487	16.8165	18.1806	18.0362	27.3251
2700	4146.32	4113.31	3900.87	4912.21	6409.07	2859.52	2847.04	3323.9	3520.93	4691.26		2700	21.1427	16.2516	19.9797	25.7506	32.0092	14.4659	14.783	18.012	19.2148	26.4525
2710	3705.37	4825.69	4496.73	5020.75	6265.62	2808.89	2857.13	3120.37	2988.11	4675.02		2710	20.3942	19.6009	19.2446	24.7765	31.9189	13.9795	13.9545	16.1381	17.1828	23.0082
2720	3414.7	4866.94	4751.76	4126.65	6216.6	3392.92	3472.46	3052.74	2914.39	5188.65		2720	18.0154	22.9562	22.0145	25.2487	31.254	13.6431	13.9106	15.125	14.4506	22.8461
2730	3657.38	4845.44	5374.87	3931.16	6920.06	3647.57	3465.06	3098.73	2881.28	5622.69		2730	16.5419	23.156	23.5792	20.8695	31.2252	16.5025	17.0145	14.8041	14.2117	25.4538
2740	3377.99	4632.76	4925.04	3840.09	7020.14	3340.09	3461.14	2979.43	3438.03	5560.67		2740	17.8908	23.0438	27.0088	19.7483	34.8113	17.9392	17.1404	15.0571	14.0399	27.8345
2750	3200.45	4097.05	5207.32	3724.8	6479.87	3622.65	3159.32	3026.7	3490.88	4941.27		2750	16.6265	21.989	24.7621	19.0563	35.2861	16.391	17.0156	14.3559	16.6365	27.4714
2760	3152.42	3786.56	5060.58	4286.46	5780.05	3633.53	2781.91	2939.81	3147.35	4787.17		2760	15.8131	19.3913	26.3783	18.5571	32.534	17.926	15.5317	14.7088	17.1122	24.3007
2770	3886.17	4264.07	5295.43	3693.51	5361.08	3269.44	3232.09	3398.76	2978.92	4675.22		2770	15.5482	17.9653	25.5395	21.4175	28.8866	18.0177	13.6357	14.3083	15.3842	23.4683
2780	3864.9	4273.78	5387.57	3747.02	5284.6	3062.21	4125.82	3600.16	2765.14	4988.68		2780	19.2418	20.2053	26.8069	18.5925	26.6707	16.1899	15.8021	16.5695	14.5643	22.939
2790	3463.76	4425.2	4957.12	4150.49	5218.85	3109.78	3903.21	3645.06	3183.74	4653.42		2790	19.1314	20.2638	27.2635	18.7832	26.1697	15.1377	20.2918	17.5814	13.5069	24.4517
2800	3428.8	4694.06	4916.21	3908.79	5179.26	3110.23	3715.09	3077.67	3402.95	4549.4		2800	17.1136	21.0178	24.952	20.8731	25.9176	15.3195	19.3126	17.7821	15.5688	22.9817
2810	3996.19	4167.37	5165.08	3894.81	5153.04	3556.76	3139.31	3479.84	3899.98	4823.25		2810	16.8603	22.2928	24.7433	19.6739	25.5287	15.3552	18.5695	15.0079	16.4528	22.5305
2820	3613.86	4128.91	5330.03	4464.39	5865.65	3808.18	3007.57	3242.58	3551.42	5360.16		2820	19.6027	19.7617	26.1348	19.5429	25.2472	17.4806	15.5678	16.8914	19.0119	23.808
2830	3666.44	4451.97	5185.19	4463.95	6423.19	3912.9	3187.36	3102.6	3277.83	5072.43		2830	17.7908	19.5383	26.9672	22.5436	28.7821	18.7603	14.8002	15.7818	17.3201	26.4564
2840	4236.72	4889.38	5410.15	4304.34	6618	3714.34	3091.22	3005.99	3617.04	5566.8		2840	18.0854	21.1103	26.3846	22.6159	31.6157	19.3194	15.7835	15.2398	16.1723	25.0904
2850	4741.22	4780.7	5738.16	4443.18	6705.09	3794.32	3146.94	3550.86	3844.19	5723		2850	21.0954	23.2205	27.4873	21.8191	32.7266	18.4418	15.2565	14.7244	17.7991	27.6269
2860	4440.5	4250.86	5794.95	3835.93	6934.85	3447.43	3246.69	3700.09	3571.51	6279.71		2860	23.4638	22.6576	29.0911	22.5829	33.4557	18.7657	15.5935	17.4527	18.9747	28.5297
2870	4357.79	3806.21	5086.39	4072.55	6872.26	3693.01	3581.21	3444.56	3836.02	6640.61		2870	22.0071	20.1025	29.3289	19.4067	34.8209	16.8518	16.1583	18.1688	17.58	31.2192
2880	4299.81	4581.54	5281.85	3970.38	6834.94	4223.65	4299.99	3659.9	3948.81	6476.1		2880	21.6191	18.0578	25.8528	20.4523	34.5052	18.1302	17.7899	16.9735	19.0198	32.9686
2890	4420.61	4868.7	5449.93	3567.91	6230.4	3865.02	4267.12	4167.97	3590.09	6325.59		2890	21.4975	21.8041	26.8695	19.8829	34.4814	20.8654	21.3303	17.9717	19.4646	32.3553
2900	3907.26	4601.1	5756.07	4007.7	6442.15	3444.32	3921.95	3965.24	4086.16	6205.69		2900	22.1881	23.1118	27.7069	18.0443	31.532	19.0853	21.2233	20.475	17.7104	31.622
2910	3917.62	4458.68	5638.41	4412.73	5972.08	3924.29	3734.16	3735.76	4038.09	6032.74		2910	19.4021	21.8193	29.2984	20.1012	32.5739	16.8719	19.5294	19.4578	20.187	31.1445
2920	4683.65	4169.38	5596.15	5222.79	5585.23	4317.1	3805.51	4035.12	4185.76	5871.3		2920	19.3621	21.1638	28.611	22.3428	30.0888	19.2052	18.5248	18.3067	19.9595	30.2918
2930	4370.32	4047.8	5225.09	4800.34	5527.39	4100.01	3809.06	4094.56	3905.51	6290.21		2930	23.1065	19.7615	28.5103	26.4808	28.0244	21.2872	18.9142	19.9216	20.5827	29.5387
2940	4037.97	4151.95	5560.69	4701.3	5558.22	3544.89	3466.28	3812.01	3730.12	6066.8		2940	21.6455	19.2	26.6473	24.2495	27.8244	20.1041	18.8813	20.1598	19.2271	31.7059
2950	4190.56	4326.31	5740.56	4217.28	5876.23	3256.36	3432.08	3713.53	3677.24	5906.64		2950	19.9292	19.7204	28.324	23.861	27.9053	17.3531	17.2328	18.8782	18.5603	30.6553
2960	4454.51	3590.9	5740.66	4226.69	6287.18	3851.08	3139.4	3710.24	3935.64	5394.62		2960	20.5577	20.4567	29.1862	21.3581	29.4146	15.8478	16.8115	18.2845	18.1752	29.7717
2970	5053.53	3338.04	5477.1	4074.93	6261	4408.51	2993.5	3639.22	4133.48	5174.14		2970	22.0045	17.0188	29.1769	21.466	31.5415	18.7945	15.3703	18.3457	19.4945	27.1332
2980	5050.33	3663.97	5207.95	4203.78	6016.63	4111.39	3236.57	3801.96	4057.34	5859.68		2980	24.8509	15.8191	28.008	20.6787	31.6187	21.732	14.6861	18.0186	20.5884	26.1134
2990	4994.59	4448.35	5395.73	4654.79	5982.17	4023.48	3651.74	3781.25	3898.64	6159.88		2990	24.7968	17.4526	26.527	21.3843	30.1762	20.3595	16.0096	18.8764	20.073	29.5746
3000	5012.48	4365.14	5397.59	5016.01	6723.88	4152.63	3282.11	3725.15	3674.43	6677.19		3000	24.6359	21.134	27.4859	23.7199	29.9179	19.8667	17.9868	18.6943	19.1878	30.9989
3010	5127.73	3981.47	5697.56	4928.51	6640.76	4074.61	3264.06	3616.49	3867.47	6539.49		3010	24.9189	20.7235	27.4714	25.4282	33.6402	20.6587	16.2398	18.3959	18.079	33.6721
3020	4994	3513.67	5495.3	5466.59	6935.88	4105.22	3197.34	3800.53	3761.98	5936.14		3020	25.4816	18.8384	28.9492	24.9819	33.1807	20.1474	16.104	17.834	19.0665	32.8103
3030	4607.27	3187.94	5634.57	4814.85	6922.06	3999.22	3496.09	3973.1	3790.51	6157.49		3030	24.7621	16.6132	27.8953	27.6221	34.6412	20.3572	15.7027	18.7482	18.6012	29.8312
3040	4792.65	3093.09	5200.24	5321.25	7081.37	3726.52	3925.63	3906.97	4035.28	5717.62		3040	22.7849	15.11	28.5689	24.3331	34.8157	19.8602	17.2305	19.4362	18.7734	30.8971
3050	4744.93	2990.59	5071.87	5011.78	6849.81	3320.84	4372.98	3787.74	4050.94	5959.86		3050	23.88	14.6652	26.2662	26.8836	35.7095	18.4305	19.231	19.0759	20.0476	28.8498
3060	4486.09	3064.19	4481.33	4757.37	6824.01	3398.93	4419.01	3323.55	4328.44	5753.12		3060	23.5703	14.1725	25.4333	25.2687	34.572	16.4551	21.4275	18.533	20.1165	30.0088
3070	4527.01	3036.68	4060.49	4486.15	6035.55	3303.95	4129.51	3332.24	4282.74	5586.25		3070	22.3805	14.5304	22.4781	23.9966	34.4543	16.7702	21.7527	16.1793	21.5638	29.0043
3080	4728.52	3790.04	3970.43	4802.09	6008.39	3724.57	4135.29	3157.98	3829.91	5550.96		3080	22.7261	14.4375	20.2958	22.5619	30.501	16.3122	20.3484	16.3149	21.3342	28.318
3090	4522.6	4355.56	4284.47	4767.17	6027.85	3582.61	3996.33	3490.4	3777.7	5316.99		3090	23.68	18.0645	19.7342	23.9482	30.1904	18.4781	20.3493	15.4134	18.9565	28.0045
3100	4634.98	3924.39	4576.27	4349.19	6146.52	3812.19	4180.3	3223.45	3886.59	5394.73		3100	22.6289	20.6938	21.0792	24.0031	30.1479	17.6726	19.5478	17.0159	18.66	26.5205
3110	4637.44	3133.02	5087.49	4466.73	6342.12	3999.43	4150.23	3282	3583.51	5133.04		3110	23.116	18.5732	22.5309	22.006	30.8821	18.8489	20.58	15.7507	19.2509	26.9174
3120	4476.85	2831.4	5345.78	4704.95	6244.28	3583.58	4276.03	3707.34	3451.25	5142.27		3120	23.1019	14.8607	25.3594	22.3947	31.7618	19.8856	20.586	16.0885	17.6619	25.6158
3130	4530.73	2700.6	5424.86	4204.78	6561.68	3676.01	4164.35	3866.2	3440.16	5231.2		3130	22.3687	13.4635	26.7888	23.7668	31.4246	17.801	21.308	18.2952	17.0243	25.6751
3140	4391.69	2676.98	5160.28	4919.05	6297.45	3677.3	3754.76	3989.37	3130.72	5669.55		3140	22.567	12.8045	27.0971	21.2564	32.9751	18.1908	20.6211	18.9145	16.8327	26.3041
3150	4546.92	2867.25	4941.1	5251.46	6317.43	3803.98	3694	4025	3493.44	5636.69		3150	21.8658	12.673	25.9402	24.9117	31.7967	18.1692	18.6601	19.6376	15.4428	28.5003
3160	4371.36	2996.06	4703.43	5370.65	5877.76	3787.6	3429.06	4071.54	3612.01	5733.75		3160	22.6006	13.627	24.8291	26.4524	31.9135	18.8318	18.3026	19.7988	17.2146	28.3736
3170	4478.14	2909.14	4731.98	5296.72	5493.11	3885.19	3409.27	3818.33	3883.6	5922.26		3170	21.753	14.2726	23.6591	27.353	29.716	18.8177	16.9446	20.1871	17.769	28.8859
3180	4197.38	2979.69	4951.65	4945.05	6306.04	4228.68	3398.32	3743.32	4054.79	5753.27		3180	22.2549	13.8904	23.6671	26.8134	27.5985	19.4989	16.7379	18.7974	19.0828	29.8382
3190	4630.03	2971.5	5077.86	4615.37	5995.14	3937.39	3374.18	3673.64	3806.23	5751.21		3190	20.8866	14.2134	24.6858	25.0438	31.3793	21.0267	16.6359	18.434	19.9949	28.9896
3200	4194.27	2790.42	4366.48	4461.72	6261.24	4092.29	3402.84	3626.85	3713.43	5925.03		3200	22.9032	14.0688	25.5119	23.211	29.7825	19.4926	16.5561	18.038	18.7542	28.9583
3210	4356.82	2800.59	4745.85	4572.9	6365.83	4199.51	3456.93	3290.12	3781.39	5918.15		3210	20.8108	13.3174	21.9945	22.3867	31.2339	20.3736	16.6761	17.878	18.311	29.924
3220	4154.53	3087.84	4992.26	5264.92	6240.55	3961.9	3422.48	2840.46	3757.16	5881.7		3220	21.6479	13.3408	23.5794	23.021	31.944	20.7588	17.0803	16.0641	18.6354	29.8384
3230	4292.85	2687.71	5227.23	4969.19	5378.4	3944.32	3365.55	3212.29	3218.92	5521.48		3230	20.4708	14.6549	24.7095	26.5691	31.4791	19.622	16.795	13.8911	18.607	29.6691
3240	4359.95	2712.95	5403.91	4683.64	5802.47	4276.22	3206.64	3522.26	3423.25	5142.54		3240	20.9978	12.7411	26.1093	25.1712	27.0451	19.4753	16.535	15.7572	15.9003	27.7755
3250	4354.88	2687.73	5618.46	4710.54	6136.31	3938.96	3696.02	3603.55	3629.76	5192.93		3250	21.2923	12.9177	27.1921	23.5754	28.9943	21.0078	15.7686	17.2207	16.7792	25.8088
3260	4150.56	2950.84	5671.33	4733.95	6332.71	3945.34	4307.71	3804.72	4004.83	5754.88		3260	21.4848	12.7969	28.3356	23.7934	30.7718	19.2142	18.1167	17.6596	17.8041	26.1141
3270	4446.68	2766.26	5799.5	4422.75	6720.41	4044.72	4212.92	4162.11	4281.44	6626.03		3270	20.6815	13.9931	28.6074	24.031	31.8511	19.3837	21.2633	18.7921	19.8072	28.8924
3280	4116.32	2953.48	5425.12	4616.67	7267.97	4218.39	4318.06	3903.15	4114.08	6230.51		3280	22.1608	13.1892	29.2503	22.3036	33.7629	19.9124	20.7277	20.5183	21.084	33.0159
3290	3931.43	3348.94	5653.72	5447.15	7296.76	4044.1	4210.85	3494.97	4151.43	6342.09		3290	20.5239	13.9848	27.4456	23.3038	36.691	20.6691	21.1928	19.1415	20.2552	31.1187
3300	4124.3	2726.55	5070.36	5546.34	7167.51	3925.53	3683.04	3500.04	3730.8	6326.08		3300	19.697	15.9041	28.5933	27.5392	37.012	19.8016	20.6109	17.1748	20.3977	31.6322
3310	4666.46	2765.54	5525.6	5556.78	6853.04	3941.05	3685.68	3211.67	3830.37	5773.94		3310	20.6866	13.0529	25.9235	28.1856	36.3651	19.2862	18.2396	17.2625	18.4596	31.6962
3320	4922.64	2386.78	4958.2	4896.58	6589.38	3614.7	3815.67	3145.43	4081.04	5579.94		3320	23.3874	13.152	28.1088	28.1131	34.7777	19.2291	18.1713	15.6686	18.9544	28.85
3330	5061.3	2380.97	5375.92	5148.87	6135.96	3196.93	3543.45	3233.86	4132.48	5167.69		3330	24.4343	11.343	25.2341	24.8292	33.4011	17.5254	18.7387	15.3177	20.2847	27.8942
3340	5297.21	2489	5283.18	5329.38	6522.87	3033.82	3119.55	2833.32	4037.74	4915.52		3340	24.909	11.3388	27.3881	26.0405	31.1361	15.4666	17.3594	15.7612	20.5646	25.7326
3350	4821.09	2669.94	5616.51	5071.7	6132.9	2858.72	3057.01	2786.28	3530.04	4804.18		3350	25.9549	11.8709	27.0028	26.7341	32.8972	14.7273	15.3282	13.8754	19.9769	24.2292
3360	4649.72	2683.01	5240.89	5177.57	6184.36	2887.76	2851.26	2804.17	3273.13	4481.18		3360	23.6268	12.7261	28.4444	25.4067	30.8893	13.8357	14.8749	13.4955	17.3271	23.5733
3370	4173.21	2802.02	5172.15	5176.47	5931.3	2850.7	3241.48	2971.8	3227.43	4379.57		3370	22.7411	12.7811	26.6197	25.9469	31.1551	13.9512	13.8578	13.5519	15.9875	21.971
3380	3975.37	3432.88	5296.91	4806.23	5595.9	2694.29	2963.53	3227.79	3274.76	4171.27		3380	20.2642	13.2819	26.0681	25.8233	29.8149	13.7332	15.6576	14.2535	15.6918	21.3278
3390	3726.51	2943.34	5566.64	4749.59	5506.38	2679.23	3117.22	3483.56	3042.96	4153.13		3390	19.192	16.3041	26.6085	24.1101	27.876	13.0322	14.4207	15.6287	15.8026	20.3156
3400	3459.95	2683.53	4700.09	4193.16	5088.48	3360.97	3169.48	3701.79	3170.82	4158.85		3400	17.9887	14.0076	27.825	23.7325	27.3086	12.9206	15.1365	16.9009	14.7427	20.1734
3410	3979.42	2484.75	4335.31	4154.95	5175.69	3269.92	2923.18	3845.6	3073.23	5559.79		3410	16.7034	12.8454	23.3377	20.8037	25.0514	16.3166	15.4986	17.9739	15.4534	20.2042
3420	3677.31	2380.88	4252.5	3846.2	5328.59	3595.55	3050.85	3449.72	3136.45	5742.42		3420	19.2065	11.8342	21.3842	20.4417	25.3963	15.8097	14.3461	18.636	15.0336	27.1081
3430	3580.62	2508.48	4117.98	3937.15	5185.34	3500.59	3221.38	2899.6	3160.93	5331.59		3430	18.0671	11.3539	20.9229	18.9666	26.0307	17.4111	14.9561	16.6833	15.3427	28.2526
3440	3510.52	2511.73	4026.2	3762.25	5154.45	3137.34	3644.11	2880.3	3047.19	4783.67		3440	17.6551	11.8886	20.2401	19.2204	25.1873	17.0679	15.7443	13.9298	15.3782	26.1512
3450	3346.49	2388.65	3957.09	3899.29	5555.84	2973.29	3553.69	2676.46	3052.7	4710.98		3450	17.2164	11.9097	19.5613	18.3398	25.0439	15.3224	17.7252	13.7641	14.7666	23.4784
3460	3609.11	2855.16	4041.47	3664.72	5398.14	2905.72	3147.98	2827.33	3242.81	4471.11		3460	16.3294	11.3422	19.3035	19.1425	27.151	14.4343	17.3817	12.8703	14.7608	22.9434
3470	3837.29	2928.83	3662.11	3398.8	5841.27	2689.27	3169.08	2616.43	3814.02	4981.64		3470	17.5779	13.5946	19.5491	18.1126	26.7357	14.068	15.3983	13.4986	15.6274	21.822
3480	3702.03	3124.15	3920.78	3570.56	6171.12	2615.84	3166.39	2643.86	3773.34	5160.05		3480	18.8672	14.0545	17.8778	16.9378	29.1341	13.0114	15.5701	12.6206	18.611	24.2199
3490	3718.75	2681.71	3953.82	3816.59	5685.45	2639.78	3039.2	2874.84	3719.33	5582.7		3490	18.2568	14.8613	19.2096	17.7498	30.8124	12.6522	15.4466	12.681	18.4776	25.081
3500	3505.27	2397.45	3908.95	4300.34	5615.18	2608.39	2986.59	2789.8	3309.23	5178.11		3500	18.103	12.7249	19.2274	18.8632	28.1713	12.643	14.7417	13.7538	18.1077	27.2656
3510	3434.09	2489.11	3636.86	4231.47	5375.59	2572.86	3667.14	2652.11	3272.71	5081.07		3510	17.0965	11.3744	18.9117	21.499	27.6464	12.5259	14.5102	13.3724	16.0532	25.3561
3520	3277.94	2622.86	3791.76	3753.06	5415.39	2606.8	4064.34	2742.51	2955	5083.75		3520	16.6985	11.7803	17.6794	21.1822	26.2709	12.3617	17.9823	12.7644	15.8394	24.7993
												3530	15.8904	12.4195	18.3009	18.6448	26.44	12.4827	19.9015	13.1124	14.2444	24.7998
												3540	17.3493	13.7523	23.3883	19.075	26.0896	12.5281	18.1929	12.272	13.8733	23.255
												3550	20.4942	14.3722	27.256	18.5098	26.3978	14.0196	16.3878	11.7697	12.606	22.9926
												3560	20.7094	13.4206	25.3896	17.4448	25.5583	17.5187	14.9555	17.0821	12.6611	24.768
												3570	20.1745	11.8907	25.572	21.0601	28.7505	16.0146	14.4167	15.9835	12.4399	27.367
												3580	18.4501	11.6127	25.8285	20.4624	31.0914	15.562	14.2181	13.4881	15.9784	28.6742
												3590	16.8694	11.7663	23.0954	17.571	28.561	13.4868	14.115	12.8627	14.2672	28.2043
												3600	16.2488	12.1581	21.9195	17.8451	28.2168	13.2761	14.6255	12.6218	14.017	26.2849
												3610	15.9618	12.3437	20.4955	18.6897	28.432	13.3118	13.3321	12.4284	13.4895	24.6411
												3620	15.4545	12.5274	19.1407	18.3239	27.2879	12.8755	15.1705	11.7741	14.7911	24.5721
												3630	15.2128	13.3749	18.6919	19.5172	28.1165	12.8289	16.884	14.9795	16.5252	24.2532
												3640	15.7012	16.0914	18.5716	17.8177	29.7174	12.6464	15.6046	16.2093	18.0509	22.9687
												3650	15.2018	15.3271	17.8407	17.6622	29.0142	12.7771	15.7428	13.8963	17.77	27.9297
												3660	16.8041	13.3645	17.9012	17.7818	25.5878	13.0895	14.4538	13.2455	15.0714	28.2549

## Sheet: Fig 5
Fig 5a: Liver inflammation-related mRNA/18s (fold)
group	WT								B3galt5-/-
No.	1	2	3	4	5	6	7	8	1	2	3	4	5	6
IL-1β	1.03688	1.14254	1.17467	0.88408	0.703318	0.693635	1.34934	1.01554	1.76816	3.14323	4.03411	0.824876	0.896422	1.79284
IL-6	0.755709	1.29765	0.886322	1.40046	0.235844	0.206742	2.57738	0.639893	2.84002	1.40046	9.16353	1.20239	1.96687	1.11412
Mcp-1	1.01659	2.35175	1.45774	1.24292	0.442495	0.156446	0.264939	1.06713	1.8709	7.07992	16.6072	0.878877	0.359418	10.1523
Tnf-α	1.18546	0.943076	0.962892	1.27938	0.508897	0.983124	1.13717	1.04228	1.27054	2.93925	3.79854	0.613632	3.08537	2.46759
Fig 5b: Liver inflammation-related protein expression (pg/mg)
group	WT												B3galt5-/-
No.	1	2	3	4	5	6	7	8	9	10	11	12	1	2	3	4	5	6	7	8	9	10
IL-1β	5.37916	6.4237	6.50598	6.25216	8.2246	7.86618	7.18332	10.0428	4.81156	5.15403	5.46029	4.03415	10.4456	6.96086	7.09298	9.59139	7.02262	9.34402	7.11427	6.39569	8.46455	5.94894
IL-6	5.39247	6.83325	7.34013	6.24974	4.29481	8.70256	7.7124	5.02389	4.3092	4.93148	5.36418	3.94378	7.34	7.2393	6.25232	10.426	7.61268	8.02748	8.07258	6.56422	8.6858	9.48237
Mcp-1	23.3668	27.8262	30.4467	26.4294	34.2594	29.9132	27.538	36.1367	23.3023	24.3244	30.4815	24.2168	37.2515	30.725	29.5704	39.8108	29.6465	29.7185	37.7737	31.677	34.7249	33.0753
Tnf-α	48.2489	62.0825	54.3177	50.8264	67.3329	64.6992	60.7592	46.0239	43.376	47.6077	48.1385	38.7279	66.5868	55.0886	56.9313	80.1903	63.5606	75.3498	62.4252	58.8369	73.2434	74.0285
Fig 5c: adipose tissue inflammation-related mRNA/18s (fold)
group	WT							B3galt5-/-
No.	1	2	3	4	5	6	7	1	2	3	4	5	6	7
IL-1β	0.710599	0.720519	1.43108	2.12448	0.256514	0.957343	0.799465	1.67843	2.70777	3.96441	1.91469	5.05289	2.35725	2.49166
IL-6	1.10987	0.933282	1.2927	1.52667	0.314337	0.94631	0.87684	1.70572	2.41226	3.36448	1.95936	6.32202	2.88863	7.26209
Mcp-1	1.41825	0.544918	1.99185	1.07483	0.193998	1.30506	0.471102	14.765	3.37318	15.1801	9.67399	14.663	23.3299	14.3272
Tnf-α	2.02342	0.88687	1.59858	1.05467	0.276777	0.725373	0.434309	6.94895	3.42664	5.80298	5.26632	4.77929	17.5914	8.43456
Fig 5d: adipose tissue inflammation-related protein expression (pg/mg)
group	WT							B3galt5-/-
No.	1	2	3	4	5	6	7	1	2	3	4	5	6	7
IL-1β	25.174	10.2772	25.6122	18.9307	8.96496	23.0738	12.8243	20.5907	21.6695	17.6045	27.566	42.3922	32.8187	23.3679
IL-6	5.46329	5.85349	4.63782	5.26559	5.70537	3.47005	3.6338	7.60942	6.33312	7.39952	5.63324	6.01283	6.37873	5.58661
Mcp-1	84.2853	85.9681	69.9034	78.2142	80.3624	62.6119	61.457	103.921	92.5001	109.781	94.8105	88.9468	87.9641	81.7769
Tnf-α	32.9134	32.8642	38.6213	41.9958	51.6284	29.4278	34.3823	75.7925	59.224	68.7374	46.3737	45.1959	45.7053	50.0565
Fig 5g: CD11b+/F4/80+ positive cells (% SVF)				Fig 5g: CD11c+/CD11b+/F4/80+ positive cells (% SVF)				Fig 5g: CD206+/CD11b+/F4/80+ positive cells (% SVF)				Fig 5g: M1/M2 ratio
group	WT	B3galt5-/-		group	WT	B3galt5-/-		group	WT	B3galt5-/-		group	WT	B3galt5-/-
1	8.28	13.03		1	29.35	42.74		1	59.93	42.49		1	0.489738	1.00588
2	11.3	12.3		2	41.68	36.74		2	55.91	49.61		2	0.745484	0.740576
3	10.56	16.28		3	28.25	33.87		3	60.52	45.91		3	0.466788	0.737748
4	10.79	18.2		4	40.57	42.43		4	69.21	44.51		4	0.602465	0.953269

## Sheet: Fig 6
Fig 6a: Serum FITC-dextran (ng/mL)						Fig 6b: Thickness of colonic mucus layer (μm)						Fig 6g: Serum endotoxin from portal vein(EU/mL)
group	CD+WT	CD+KO	HFD+WT	HFD+KO		group	WT	KO				group	WT	KO
1	1619.05	1538.74	2959.1	5464.39		1	0.34	0.145				1	0.782071	0.481151
2	996.348	3109.59	7250.04	4983.62		2	0.339	0.149				2	1.00724	0.939897
3	2525.49	2897.75	4778.64	9830.65		3	0.366	0.164				3	0.445377	0.933584
4	1528.01	2655.88	2757.95	11704.7		4	0.235	0.155				4	0.525342	1.03249
5	2469.54	4662.26	3428.88	5931.21		5	0.205	0.194				5	0.52955	0.859932
6	1703.62	2559.9				6	0.34	0.129				6	0.672646	0.984088
7	1441.65	1427.53				7	0.378	0.093				7	0.485359	0.670541
						8	0.278	0.099				8	0.396977	0.876767
						9	0.297	0.142
						10	0.332	0.107
						11	0.289	0.126
						12	0.323	0.098
						13		0.145
						14		0.188
Fig 6h: Intestinal inflammation-related mRNA/18s (fold)																Fig 6i: Thickness of colonic mucus layer (μm)
group	WT								B3galt5-/-							group	Veh	TBC
No.	1	2	3	4	5	6	7	8	1	2	3	4	5	6		1	0.26	0.408
Mcp-1	0.618314	1.04711	1.18625	0.79356	1.59816	0.766529	0.509238	1.48084	4.52028	1.21118	1.45036	2.16807	1.34389	1.94048		2	0.178	0.406
Icam1	0.53173	1.02723	1.21316	0.89426	0.90048	0.736505	0.857832	1.8388	2.32748	0.888083	1.20478	2.12692	1.6119	1.30927		3	0.222	0.386
Il-1β	1.05286	1.29622	1.48896	0.634771	1.03836	0.843412	0.427593	1.21783	2.79783	0.885343	1.23483	2.01993	1.85872	1.67517		4	0.195	0.462
																5	0.276	0.507
																6	0.231	0.402
																7	0.267	0.418
																8	0.312	0.397
																9	0.26	0.429
																10	0.278	0.41
																11	0.319	0.462
																12	0.319	0.408
																13	0.25	0.427
																14		0.365
																15		0.383

## Sheet: Fig 7
Fig 7b: Body weight gain (g) of HFD-fed B3galt5f/f and B3galt5△IEC mice															Fig 7f: Blood glucose (mg/dL) during GTT
group	B3galt5f/f							B3galt5△IEC							group	B3galt5f/f							B3galt5△IEC
No.	1	2	3	4	5	6	7	1	2	3	4	5	6		No.	1	2	3	4	5	6	7	1	2	3	4	5	6
Week 0	0	0	0	0	0	0	0	0	0	0	0	0	0		0 min	66.6	72	59.4	72	77.4	70.2	82.8	73.8	93.6	106.2	77.4	82.8	86.4
Week 1	1.1	3	0.8	0.3	0.7	1.3	1.3	2.6	2.3	1.7	2.3	1.9	1.4		15 min	252	255.6	239.4	235.8	280.8	221.4	270	280.8	396	340.2	264.6	250.2	298.8
Week 2	1.8	4.1	3.3	1.8	2.6	2.8	1.9	3.9	2.9	3.4	4.5	3.4	4.2		30 min	304.2	304.2	288	288	313.2	241.2	315	297	392.4	410.4	307.8	307.8	399.6
Week 3	2.6	5	2.9	3.2	3.3	3.1	3	4.1	3.5	3.9	4.2	4.3	6		60 min	226.8	241.2	205.2	208.8	246.6	210.6	239.4	228.6	311.4	334.8	255.6	313.2	325.8
Week 4	3.4	5.7	4.1	4.4	4.2	3.7	3.8	4.6	5.4	5.7	5.4	5.2	7.1		90 min	167.4	165.6	138.6	153	174.6	160.2	154.8	140.4	198	253.8	183.6	232.2	235.8
Week 5	3.4	6.4	4.9	5.3	5.4	3.7	4.4	5.9	6.1	6.2	6.5	6.8	7.3		120 min	118.8	129.6	100.8	124.2	135	122.4	122.4	99	163.8	172.8	165.6	183.6	178.2
Week 6	4.4	6.8	5.2	6.3	6.3	4.3	5.1	6.6	6.2	8.6	8	7.9	8
Week 7	4.3	7.5	6.1	6.9	7.8	4.7	5.8	7.5	6.3	11	9.2	8.6	9.1		Fig 7g: Blood glucose (mg/dL) during ITT
Week 8	4.6	8.1	6.9	7.4	8.4	5.4	7.3	8.1	6.5	12.9	10.4	9.5	10.1		group	B3galt5f/f							B3galt5△IEC
Week 9	5.5	9.2	7	7.4	8.9	6.1	7.6	9.5	7.1	13.2	11.7	10.5	10.6		No.	1	2	3	4	5	6	7	1	2	3	4	5	6
Week 10	5.7	9.7	7.8	7.4	8	6.4	7.9	10.2	7.5	14.6	13	10.3	11.1		0 min	112	109	100	82	104	99	93	101	105	111	104	101	109
Week 11	6.3	10.2	8.3	8	8.6	6.9	8.2	10.6	7.5	14	13.3	11.2	11.7		15 min	80	82	70	91	70	69	66	104	91	102	84	75	94
Week 12	7	12	8.5	8.3	9.9	7.2	8.4	11.8	8.8	14.8	14.7	11.8	12		30 min	52	49	48	54	58	57	60	68	63	61	58	60	69
															60 min	49	42	39	25	39	41	51	58	69	48	50	48	72
															90 min	41	39	38	20	37	38	48	49	58	39	46	43	54
															120 min	46	36	42	24	37	36	42	53	68	43	47	43	51
Fig 7h: Serum leptin (ng/mL)									Fig 7h: Serum insulin (ng/mL)
group	1	2	3	4	5	6	7		group	1	2	3	4	5	6	7
B3galt5f/f	7.98359	6.9614	10.3583	6.32916	6.5073	12.5394	9.22507		B3galt5f/f	1.97554	1.27983	1.79821	1.79308	0.349369	0.652173	1.21203
B3galt5△IEC	13.3897	11.3366	17.8756	13.4277	17.8756	29.1977			B3galt5△IEC	1.53143	2.33373	3.92718	3.85748	4.40595	1.77767
Fig 7i: Liver inflammation-related protein expression (pg/mg)																		Fig 7k: Adipose tissue inflammation-related protein expression (pg/mg)
group	B3galt5f/f						B3galt5△IEC											group	B3galt5f/f						B3galt5△IEC
No.	1	2	3	4	5	6	1	2	3	4	5	6	7	8	9	10		No.	1	2	3	4	5	6	1	2	3	4	5	6	7	8	9	10
IL-1β	43.9208	50.9332	54.5581	57.4614	38.2756	46.8449	84.0197	89.7082	99.5067	49.7909	57.3159	53.8551	62.3285	69.3283	81.8595	85.8127		IL-1β	14.5802	18.8229	7.37482	9.46066	10.2415	11.3328	26.0747	37.7986	12.6213	23.0083	26.538	31.8394	22.7343	14.8947	22.5552	30.2204
IL-6	9.34665	9.64272	10.6558	10.3629	8.92612	10.5667	14.932	18.6387	19.9044	10.0083	13.5313	11.4963	9.65931	10.6749	12.6934	16.9618		IL-6	4.20427	4.65942	4.34058	3.89413	4.89208	3.66703	4.85925	6.23085	4.8686	4.91475	4.59197	4.73999	4.30293	5.013	5.40631	4.67056
Mcp-1	33.5201	38.0721	40.4876	40.3322	36.6911	37.0242	50.7413	55.3097	61.0223	39.2316	32.6829	48.4281	43.4282	46.5978	50.9906	53.3574		Mcp-1	105.879	80.952	85.5771	53.6004	69.8565	74.7482	81.0011	89.0372	89.0667	92.4936	137.12	103.442	95.2918	101.374	84.9952	121.985
Tnf-α	62.2351	73.5957	69.4107	72.8751	64.9605	67.2106	105.302	112.905	117.556	74.1711	58.2807	57.0608	76.9741	81.7658	93.8053	105.461		Tnf-α	19.4063	35.9356	36.8086	16.4766	19.6269	30.0165	29.3763	34.2852	19.9373	21.5508	41.3631	15.896	47.9645	23.4527	29.8234	44.0806
Fig 7m: Serum endotoxin from portal vein(EU/mL)				Fig 7n: Serum FITC-dextran (ng/mL)				Fig 7o: Thickness of colonic mucus layer (μm)
group	B3galt5f/f	B3galt5△IEC		group	B3galt5f/f	B3galt5△IEC		group	B3galt5f/f	B3galt5△IEC
1	0.653831	0.741494		1	5455.06	8067.38		1	0.322	0.129
2	0.566169	0.774889		2	4523.35	6536.18		2	0.296	0.124
3	0.566169	0.76654		3	5491.25	6069.39		3	0.331	0.124
4	0.566169	0.745668		4	5043.95	5767.79		4	0.313	0.124
5	0.561994	0.758191		5	6435.03	6470.29		5	0.326	0.131
6	0.553646	0.787412						6	0.301	0.131
7	0.582866							7	0.291	0.133
								8	0.343	0.128
								9	0.299	0.16
								10	0.264	0.178
								11	0.324	0.149
								12	0.293	0.142
								13	0.222	0.164
								14	0.231	0.151
								14		0.211
								14		0.158

## Sheet: Fig 8
Fig 8a: Body weight gain (g) of HFD-fed WT and B3galt5-/- mice treated with TBC for 12 weeks
group	WT+Veh										WT+TBC										B3galt5-/- + Veh							B3galt5-/- + TBC
No.	1	2	3	4	5	6	7	8	9	10	1	2	3	4	5	6	7	8	9	10	1	2	3	4	5	6	7	1	2	3	4	5	6	7	8	9
Week 0	0	0	0	0	0	0	0	0	0	0	0	0	0	0	0	0	0	0	0	0	0	0	0	0	0	0	0	0	0	0	0	0	0	0	0	0
Week 1	2.2	2.8	1.6	2.5	2	1	1.3	1.9	1.5	1	2.3	1.1	1	2	0.4	0.8	0.6	2.1	2.3	2.3	1	1	0.5	2.5	4.4	2.5	1.9	1.5	1.5	2.5	2.1	2.1	3.1	2.5	2.3	3.6
Week 2	2.4	4.3	1.8	3.8	3.6	2.7	2.3	3.3	3	2.4	3.5	3.1	2	2.5	1.2	3.8	2.4	3.9	3.8	3.8	2.1	2.1	2.5	4.2	6.6	3.9	2.8	2.4	1.8	3.8	3.7	3.6	4.5	4.1	3.7	5.3
Week 3	3.5	4.9	2.8	5.2	4.9	3.9	3.6	5	4.1	4.1	4.1	3.8	3	4	1.7	4.8	4.7	4.9	4.8	4.8	3.3	3.1	3.5	4.7	6.8	4.8	3.6	3.6	2.4	5.2	5.3	3.7	5.5	4.5	4.7	6.3
Week 4	4.8	6.1	4.6	5.5	6.3	4.7	5.9	5.6	4.5	5.3	5.7	4.2	4	5.5	2.9	5.3	5.1	5.3	5	5	4.4	3.9	5.1	5	8.3	6	4.3	4.4	3	6.4	5.7	4.1	7.4	5.2	6.3	7.6
Week 5	6.3	6.6	6.4	6.2	7.2	5.9	6.6	7.5	5.2	6.7	6.7	6.5	5	7.7	3.2	5.6	6.4	6.4	5.3	5.3	5.8	5.5	6.7	5.7	8.5	5.5	6.5	5	3.7	8.1	7.7	5.1	8.2	5.7	7	8
Week 6	6.9	7.3	7.3	7.1	8.3	7.1	7.6	8.3	6.3	8.3	8.1	7.1	6	10.2	3.4	6.3	7.4	6.8	6.8	6.8	7	6.7	8	6.1	8.9	6.8	6	5.7	4.7	8.9	8.2	5.2	8.9	6.1	8.1	9.2
Week 7	7.4	6.4	9.6	4.7	9.1	7.8	8.7	8.9	6.8	9.2	9.2	7.9	7	10.7	3.7	6.2	7.2	6.2	6.8	6.8	9.6	8.6	11.3	6.7	9.2	7.5	5.6	6.7	6.1	10	9.3	6.9	10.6	7.4	9.4	10.8
Week 8	7.1	6.7	9.8	4	9.3	9.2	9.2	10.5	7.5	10.6	10.6	8.3	8	10.9	3.5	7.1	8.3	7.3	7.9	7.9	11.2	10.9	13.7	7.8	10.2	8.9	8.6	7.7	7.3	11.1	9.7	6.6	11.1	7.7	9.5	12.1
Week 9	8.4	8.1	10.3	4.1	9.9	9.9	10.5	11.5	8.7	11.4	10.8	7.9	9	10.7	4	7.5	8.3	7.9	8.6	8.6	14.6	14.9	18.2	8.8	11.9	11.6	11	8.7	8.7	12.6	11.2	9.1	13.9	9.9	12.4	13.8
Week 10	9.5	9.1	12.3	5.1	10.3	10.9	11.9	12.7	9.6	13.6	9.4	8.4	10	10.8	4.5	7.6	8.3	8.3	9	9	17.1	16.5	18.8	10.1	12.5	13	12.6	10.1	9.7	13.8	12.8	9.9	14.4	10.8	12.4	15.6
Week 11	10.8	10.6	13.9	6.9	11.2	11.6	13	14.3	11	14.3	10.3	7.9	11	11.1	4.7	7.8	8.4	8.4	9.9	9.9	19.2	17.7	21.1	10.3	13.1	14.2	12.9	11.6	11.2	14.3	13	10.1	14.5	11.6	13.6	17.1
Week 12	11.3	12	14.8	8.5	12	13.2	14.2	15.1	11.8	15	10	8.5	12	11.4	5.5	8.2	9.3	7.8	10.4	10.4	19.3	18.7	22.6	11.7	14.2	14.6	14.4	12.5	12.7	15.8	13.9	10.9	15.4	12.6	14.2	18.4
Fig 8b: eWAT weight (% body weight)						Fig 8b: iWAT weight (% body weight)						Fig 8b: BAT weight (% body weight)
group	WT+Veh	WT+TBC	KO+Veh	KO+TBC		group	WT+Veh	WT+TBC	KO+Veh	KO+TBC		group	WT+Veh	WT+TBC	KO+Veh	KO+TBC
1	3.76211	2.4476	6.14926	5.93459		1	1.96801	2.23533	7.40147	4.27799		1	0.528882	0.405689	0.343628	0.366038
2	2.99877	2.54147	6.35676	5.12878		2	2.47415	2.93676	7.1058	4.39311		2	0.454154	0.256176	0.423672	0.640695
3	4.29861	3.1638	6.8312	5.59692		3	3.79972	1.88436	6.93562	3.86769		3	0.506407	0.21681	0.70885	0.553539
4	3.33846	4.2037	4.98218	5.28526		4	2.11049	2.06204	3.42042	4.42895		4	0.382168	0.23284	0.434948	0.506053
5	3.7276	3.39048	6.35467	5.77036		5	3.03234	2.65154	3.78053	2.41826		5	0.293769	0.329412	0.669637	0.402096
6	4.78655	2.25164	5.6413	5.31076		6	2.93129	1.06414	2.096	3.08513		6	0.323099	0.369408	0.400667	0.367722
7	4.30893	3.90846	4.86609	4.5717		7	4.0245	1.78715	3.98441	3.13333		7	0.344092	0.40721	0.786234	0.737421
8	4.26208	3.7994		6.20784		8	5.00319	3.87982		6.74719		8	0.557713	0.421988		0.557647
9	5.193	2.14983		5.40969		9	3.75955	1.65743		6.31523		9	0.380337	0.284488		0.773851
10	4.24288	3.66796				10	4.53777	3.29491				10	0.548936	0.439251
Fig 8d: eWAT Adipocyte size (%)								Fig 8d: iWAT Adipocyte size (%)
group	KO+Veh			KO+TBC				group	KO+Veh			KO+TBC
No.	1	2	3	1	2	3		No.	1	2	3	1	2	3
<2000	2.3	3.54	1.98	2.4	4.02	1.55		<2000	16.67	21.92	24.86	22.96	12.23	17.6
2000-4000	24.3	10.1	17.82	14.7	25	9.27		2000-4000	38.19	37.44	52.49	34.81	39.89	37.91
4000-6000	29.43	19.69	17.82	19.8	25.44	17.53		4000-6000	19.45	14.61	14.36	15.55	17.56	16.98
6000-8000	16.36	16.67	24.76	16.5	25.45	23.71		6000-8000	9.02	9.14	7.19	9.62	17.03	9.21
8000-10000	16.82	12.63	16.33	16.3	12.5	13.4		8000-10000	10.42	7.76	1.1	7.4	5.79	3.3
10000-12000	6.54	9.09	15.84	12.8	4.91	17.01		10000-12000	3.47	3.19	0	3.7	3.73	4
12000-14000	3.74	8.08	2.48	5.67	1.34	11.34		12000-14000	1.39	3.66	0	5.96	2.65	4
14000-16000	0	6.56	1.98	2.56	0.89	3.61		>14000	1.39	2.28	0	0	1.12	7
16000-18000	0	4.04	0.49	8.3	0	1.55
>18000	0.47	9.6	0.5	0.97	0.45	1.03
Fig 8e: Blood glucose (mg/dL) during GTT																		Fig 8e: Blood glucose (mg/dL) during ITT
group	KO+Veh							KO+TBC										group	KO+Veh							KO+TBC
No.	1	2	3	4	5	6	7	1	2	3	4	5	6	7	8	9		No.	1	2	3	4	5	6	7	1	2	3	4	5	6	7	8	9
0 min	97.2	100.8	136.8	72	86.4	91.8	75.6	81	77.4	86.4	115.2	88.2	84.6	73.8	68.4	72		0 min	103.622	111.526	106.257	89.5719	98.3535	94.8408	99.2316	90.8429	103.018	96.462	127.367	88.0333	90.8429	88.9698	103.018	111.446
15 min	336.6	248.4	284.4	417.6	446.4	417.6	244.8	297	295.2	248.4	232.2	340.2	333	390.6	306	217.8		15 min	100.11	98.3535	97.4753	62.3491	85.1811	64.9835	84.303	64.6202	80.5411	71.1759	78.668	77.7315	77.7315	73.0489	100.208	84.2872
30 min	527.4	396	390.6	473.4	464.4	475.2	356.4	473.4	424.8	435.6	428.4	376.2	469.8	511.2	430.2	455.4		30 min	64.9835	65.8617	75.5214	43.9078	51.8112	42.1515	52.6893	51.5088	44.0166	46.8262	59.001	50.5723	47.7627	47.7627	62.7471	56.1915
60 min	459	540	455.4	297	378	451.8	347.4	388.8	361.8	360	378	334.8	399.6	403.2	435.6	432		60 min	59.7146	58.8364	67.618	42.1515	50.933	40.3952	44.7859	40.2706	44.0166	44.9532	55.2549	41.2071	37.461	46.8262	50.5723	64.6202
90 min	372.6	318.6	405	199.8	248.4	230.4	291.6	241.2	241.2	277.2	282.6	239.4	307.8	270	338.4	313.2		90 min	61.4709	66.7399	75.5214	46.5423	50.0549	34.2481	50.0549	46.8262	45.8897	48.6993	61.8106	45.8897	44.0166	52.4454	52.4454	67.4298
120 min	277.2	246.6	300.6	147.6	183.6	154.8	172.8	178.2	183.6	216	241.2	174.6	241.2	194.4	187.2	235.8		120 min	64.1054	67.618	69.3743	47.4204	53.5675	36.8826	53.5675	52.4454	59.9376	58.0645	59.001	49.6358	43.0801	59.9376	56.1915	68.3663
Fig 8g: Serum leptin (ng/mL)													Fig 8h: Serum insulin (ng/mL)
group	1	2	3	4	5	6	7	8	9				group	1	2	3	4	5	6	7	8	9
KO+Veh	8.05606	27.1769	20.3981	20.4683	19.8839	5.97567	6.24838						KO+Veh	1.85237	2.2593	1.42625	0.896469	0.431955	2.72765	0.815851
KO+TBC	12.4074	11.3286	10.3234	19.1982	3.84853	16.4088	6.18604	17.149	15.6997				KO+TBC	1.95432	1.27269	1.13448	2.27466	0.666132	0.942537	0.612386	0.623903	0.646937

## Sheet: Fig S1
Fig S1a: Body weight gain (g) of HFD-fed PXR-/- mice treated with TBC for 12 weeks
group	Veh							TBC
No.	1	2	3	4	5	6	7	1	2	3	4	5	6	7
Week 0	0	0	0	0	0	0	0	0	0	0	0	0	0	0
Week 1	1.4	5.5	3.9	5.6	5.6	3.4	4.2	3.4	4	3.3	6	4.5	4.5	4.4
Week 2	2.9	7.4	6.8	9.2	7.3	5.1	5.3	6.1	6.4	5.8	9.5	5.4	7.1	6.9
Week 3	4.5	10.6	9	11.2	9.4	6.7	5.5	6.9	8.9	7.5	12.5	7.6	9.7	9.7
Week 4	7.7	14.9	12.8	13.5	10.2	10.8	11	10	10.3	10.7	16.2	8.7	12	11.6
Week 5	10.9	16.9	15.2	15.4	13.9	14.1	14.4	12.3	12.7	12.2	17.6	10	14	13.2
Week 6	11.5	17.6	16	16.9	15.2	16.5	15.9	15.3	15.3	13	17.4	10.9	15.1	13.2
Week 7	13.1	18.7	17.7	18.7	15.7	18.5	19.3	16.9	16.7	14.2	21.4	13.6	17.7	15.8
Week 8	17.2	20.8	19.5	20.5	17.5	19.8	21.8	20.1	17.8	16.8	22.9	17.2	19.6	17.2
Week 9	18.1	19.3	21.1	21	17.8	21.2	22.2	20.9	19.9	18	24.7	17.9	21.4	17.1
Week 10	18.5	20.9	20.4	21.4	19.2	21.3	23.3	21.4	20.2	17.7	25.5	18.8	21.5	18.1
Week 11	20.1	20.8	19.3	22.9	20.7	22.2	23.9	21.4	20.2	16.9	25.1	18.4	21.3	18.7
Week 12	20.1	18.4	17.8	23.2	21.3	23.7	25.2	22	21.1	18.4	26.6	20.9	22.3	20
Fig S1b: eWAT weight (% body weight)									Fig S1b: iWAT weight (% body weight)									Fig S1b: BAT weight (% body weight)
group	1	2	3	4	5	6	7		group	1	2	3	4	5	6	7		group	1	2	3	4	5	6	7
PXR-/-+Veh	2.28124	2.76	2.67897	1.85551	2.34897	1.73795	2.51114		PXR-/-+Veh	4.61758	4.87	5.04205	4.4449	4.91195	4.83591	4.69282		PXR-/-+Veh	0.995249	1.31625	0.822308	1.0249	1.13241	1.18591	1.24431
PXR-/-+TBC	2.20626	3.34331	2.08004	2.51576	2.25792	2.06608	2.15856		PXR-/-+TBC	4.73904	4.91192	4.71674	4.35246	4.92577	4.46408	4.22854		PXR-/-+TBC	0.781002	0.69781	0.915236	0.947291	1.33877	0.946563	0.849471
Fig S1f: eWAT Adipocyte size (%)								Fig S1f: iWAT Adipocyte size (%)
group	PXR-/-+Veh			PXR-/-+TBC				group	PXR-/-+Veh			PXR-/-+TBC
No.	1	2	3	1	2	3		No.	1	2	3	1	2	3
<1000	20.47	16.67	8.39	22.85	8.11	18.9		<3000	18.64	21.6	34.07	26.47	26.37	25
1000-2000	28.65	35.61	32.9	35	33.79	35.97		3000-6000	32.73	40.37	43.36	38.73	38.31	39.58
2000-3000	24.56	27.28	36.16	10.72	29.05	21.35		6000-9000	24.55	22.07	13.28	19.11	20.89	21.36
3000-4000	10.72	15.91	14.32	14.28	20.27	10.37		9000-12000	12.73	11.73	6.64	13.24	9.45	9.37
4000-5000	8.18	3.03	6.45	5.71	3.38	6.71		12000-15000	6.36	3.29	2.21	1.47	3.49	3.13
5000-6000	2.34	1.52	0	4.29	3.38	5.49		15000-18000	2.27	0	0.44	0	0.99	0.52
6000-7000	2.34	0	0.65	1.43	0	0.61		18000-21000	1.82	0	0	0.98	0.5	0.52
7000-8000	1.75	0	0	2.14	0	0		>21000	0.45	0.94	0	0	0	0.52
>8000	0.58	0	0	4.71	2.35	0.61
Fig S1g: Blood glucose (mg/dL) during GTT													Fig S1g: GTT, areas under curve
group	PXR-/- + Veh						PXR-/- + TBC						group	1	2	3	4	5	6
No.	1	2	3	4	5	6	1	2	3	4	5		PXR-/-+Veh	2249	1777	1527	2239	2387	2227
0 min	196.2	138.6	129.6	151.2	199.8	163.8	198	199.8	131.4	163.8	158.4		PXR-/-+TBC	2384	2306	1537	2184	1891
15 min	430.2	334.8	293.4	338.4	448.2	430.2	437.4	451.8	266.4	367.2	333
30 min	496.8	446.4	387	496.8	505.8	511.2	487.8	514.8	367.2	487.8	426.6
60 min	545.4	428.4	369	518.4	588.6	462.6	563.4	493.2	376.2	531	448.2
90 min	468	352.8	295.2	586.8	514.8	514.8	556.2	522	327.6	495	421.2
120 min	421.2	291.6	235.8	446.4	459	451.8	480.6	448.2	268.2	442.8	365.4
Fig S1h: Blood glucose (mg/dL) during ITT																Fig S1h: ITT, areas under curve
group	PXR-/- + Veh							PXR-/- + TBC								group	1	2	3	4	5	6	7
No.	1	2	3	4	5	6	7	1	2	3	4	5	6	7		PXR-/-+Veh	699.3	441	450	603	530.1	533.7	638.1
0 min	99.5056	96.9098	89.1224	96.0445	91.7182	118.541	108.158	111.667	100.833	105	85.8333	106.667	96.6667	93.3333		PXR-/-+TBC	571.5	489.6	594.9	681.3	552.6	656.1	584.1
15 min	71.8171	45.8591	45.8591	77.0087	63.1644	52.7812	72.6823	74.1667	60	76.6667	70	60	68.3333	60.8333
30 min	64.8949	43.2633	36.3412	54.5117	44.9938	35.4759	57.1075	44.1667	37.5	51.6667	60.8333	44.1667	50.8333	50
60 min	54.5117	28.5538	30.2843	36.3412	36.3412	37.2064	47.5896	33.3333	26.6667	45	55.8333	37.5	47.5	41.6667
90 min	63.1644	28.5538	31.1496	42.398	35.4759	38.937	46.7244	35	30	32.5	55	39.1667	57.5	45
120 min	64.0297	34.6106	56.2423	63.1644	57.9728	65.7602	57.1075	44.1667	44.1667	34.1667	61.6667	43.3333	62.5	52.5
Fig S1i: Serum leptin (ng/mL)									Fig S1i: Serum insulin (ng/mL)
group	1	2	3	4	5	6	7		group	1	2	3	4	5	6	7
PXR-/-+Veh	30.0436	33.1442	30.9026	27.4086	29.9305	30.5496	30.5963		PXR-/-+Veh	4.86979	4.91586	2.27849	4.17878	5.35734	5.29591	5.4917
PXR-/-+TBC	30.5963	31.3352	30.2489	25.3419	31.7779	30.8315	26.2157		PXR-/-+TBC	6.36315	3.5991	3.0079	3.98299	6.32859	6.52054	8.17513

## Sheet: Fig S2
Fig S2b: B3galt5/β-Tubulin (fold)				Fig S2c: B3galt5/β-Tubulin (fold)				Fig S2d: B3galt5/β-Tubulin (fold)				Fig S2e: B3galt5 mRNA/18s (fold)
group	Veh	TBC		group	Veh	TBC		group	Veh	PCN		group	Veh	TCPOBOP
1	1.09897	2.11767		1	0.908689	0.929189		1	0.887768	1.52428		1	0.771667	0.856218
2	0.875612	1.77505		2	0.946887	0.942605		2	0.72979	1.65877		2	0.771667	0.850304
3	1.0031	1.74908		3	0.980863	1.1471		3	0.844839	1.99994		3	1.27108	0.288381
4	1.02232	1.82916		4	1.16357	0.595448		4	1.22947	1.85876		4	1.36231	0.950033
												5	0.560991	1.0913
												6	1.2623	0.648892
Fig S2f: Intestinal galactosyltransferases mRNA/18s (fold)													Fig S2g: Intestinal galactosyltransferases mRNA/18s (fold)
group	Veh					PCN							group	Veh								TBC
No.	1	2	3	4	5	1	2	3	4	5	6		No.	1	2	3	4	5	6	7	8	1	2	3	4	5	6	7	8
β3galt1	0.9706	0.495497	1.00483	1.67824	0.850834	2.05188	0.569177	0.893134	1.22854	0.740694	2.22985		β3galt1	1.11671	1.59026	0.659416	0.945573	1.89115	0.163715	0.554501	1.07868	0.23476	0.414447	1.98517	0.864094	0.01519	0.95215	0.985728	2.56554
β3galt2	0.647999	0.439539	0.910079	1.14398	1.8584	0.942172	0.96197	1.84557	2.28796	1.38902	1.59244		β3galt2	1.03654	0.791018	0.824609	1.2073	0.883794	1.61528	0.612076	1.02938	0.987452	0.853689	0.865606	0.853689	1.08056	1.12645	1.35828	1.10329
β3galnt1	0.719194	1.78318	1.5204	0.873241	0.103985	2.89678	1.92446	0.968921	0.744556	0.837669	0.943276		β3galnt1	1.3653	1.07865	1.12445	0.594283	1.08615	0.992556	0.864071	0.894542	0.570074	1.24766	0.811814	1.11668	0.562226	1.52544	0.476062	0.456669
β3galnt4	1.0127	0.925438	0.919045	1.30877	0.834051	0.938356	0.863464	0.794549	1.00571	0.971447	0.972453		β3galnt4	1.4018	0.810725	0.862912	0.610171	0.937757	1.13075	0.991226	1.25465	0.565377	1.36347	1.12294	0.950847	0.881044	0.984379	0.799564	0.752238
β3galnt6	1.23083	1.10928	0.858343	1.16443	0.637115	1.19717	0.834872	1.0422	0.602748	0.817691	0.823378		β3galnt6	1.23859	0.965065	0.913007	0.696743	1.07081	1.08576	0.951779	1.07825	0.550456	1.28227	0.978537	0.822848	0.817164	1.42277	0.589964	0.789329
Fig S2h: Intestinal galactosyltransferases mRNA/18s (fold)													Fig S2i: Intestinal galactosyltransferases mRNA/18s (fold)
group	Veh					PCN							group	Veh								TBC
No.	1	2	3	4	5	1	2	3	4	5	6		No.	1	2	3	4	5	6	7	8	1	2	3	4	5	6	7	8
C1galt1	0.794716	0.85768	0.845872	1.10842	1.39331	1.98414	1.41275	1.45247	1.26445	1.26445	2.74825		C1galt1	1.06229	0.931211	1.04767	1.02611	0.944211	1.09216	0.912047	0.984307	1.07712	1.56611	1.11511	0.950778	1.64397	1.17054	0.957391	1.29463
St3galt1	1.08541	1.25548	1.22115	0.531537	1.01934	0.513431	1.17955	0.711159	0.57365	0.485736	1.38426		St3galt1	1.20539	0.701978	0.773513	0.673382	0.992747	1.10918	0.919867	1.62394	1.30089	1.87839	1.28298	1.0421	1.20539	1.98549	0.834797	0.95893
β3gnt6	0.340628	0.355093	0.485072	2.3074	1.5118	0.162248	0.322254	0.710187	0.394001	0.471808	1.23651		β3gnt6	0.982622	1.35164	1.77118	1.28762	0.776312	0.439736	0.630561	0.760335	0.83203	0.354709	0.666514	0.989456	0.798137	5.40655	2.64764	0.83241
Gcnt3	1.02843	0.915946	0.775573	1.15936	1.16743	0.733737	0.884746	1.32256	0.73884	1.22547	1.10326		Gcnt3	1.52044	0.556514	0.787029	0.891613	0.843517	1.28743	0.861241	1.25222	2.85698	1.80812	3.59126	1.55239	1.12857	3.06203	0.975686	0.617491
Galnt3	1.12385	1.17158	0.851715	1.01287	0.839989	3.91346	1.26439	1.52462	0.845835	1.06322	1.70344		Galnt3	1.03639	0.693311	0.973717	1.00109	1.03639	1.166	0.877563	1.21552	0.818795	1.24106	3.94924	1.23249	0.84767	1.71901	0.9276	0.737939

[truncated: 7 more sheets: Fig S3, Fig S4, Fig S5, Fig S7, Fig S8, Fig S9, Fig S10]
